# Supplementary material for: Factors Controlling the Redox Potential of ZnCe6 in an Engineered Bacterioferritin Photochemical ‘Reaction Centre’
Source: PLoS One. 2013 Jul 30;8(7):e68421. doi: 10.1371/journal.pone.0068421 (PMC3728335; doi:10.1371/journal.pone.0068421)
Supplement: Model S1 — The QM/MM optimized structure of the BFR-RC with bound ZnCe6. (PDB) [file pone.0068421.s004.pdb]

CRYST1    0.000    0.000    0.000  90.00  90.00  90.00 P 1           1
ATOM      1  N   MET A   1      15.974 -20.557  -0.317  0.00  0.00            
ATOM      2  CA  MET A   1      16.098 -21.933  -0.865  0.00  0.00            
ATOM      3  CB  MET A   1      15.631 -22.986   0.150  0.00  0.00            
ATOM      4  CG  MET A   1      15.891 -24.412  -0.350  0.00  0.00            
ATOM      5  SD  MET A   1      15.243 -25.699   0.747  0.00  0.00            
ATOM      6  CE  MET A   1      13.505 -25.721   0.224  0.00  0.00            
ATOM      7  C   MET A   1      15.281 -22.002  -2.139  0.00  0.00            
ATOM      8  O   MET A   1      14.069 -21.825  -2.061  0.00  0.00            
ATOM      9  N   LYS A   2      15.932 -22.226  -3.285  0.00  0.00            
ATOM     10  CA  LYS A   2      15.345 -22.229  -4.636  0.00  0.00            
ATOM     11  CB  LYS A   2      16.419 -22.719  -5.631  0.00  0.00            
ATOM     12  CG  LYS A   2      16.016 -22.791  -7.117  0.00  0.00            
ATOM     13  CD  LYS A   2      15.106 -21.667  -7.635  0.00  0.00            
ATOM     14  CE  LYS A   2      15.597 -20.244  -7.346  0.00  0.00            
ATOM     15  NZ  LYS A   2      14.438 -19.317  -7.277  0.00  0.00            
ATOM     16  C   LYS A   2      14.015 -22.981  -4.747  0.00  0.00            
ATOM     17  O   LYS A   2      13.970 -24.205  -4.770  0.00  0.00            
ATOM     18  N   GLY A   3      12.942 -22.199  -4.842  0.00  0.00            
ATOM     19  CA  GLY A   3      11.571 -22.662  -5.040  0.00  0.00            
ATOM     20  C   GLY A   3      11.214 -23.085  -6.454  0.00  0.00            
ATOM     21  O   GLY A   3      11.844 -22.643  -7.416  0.00  0.00            
ATOM     22  N   ASP A   4      10.133 -23.856  -6.582  0.00  0.00            
ATOM     23  CA  ASP A   4       9.509 -24.036  -7.889  0.00  0.00            
ATOM     24  CB  ASP A   4       8.274 -24.956  -7.848  0.00  0.00            
ATOM     25  CG  ASP A   4       7.530 -24.929  -9.199  0.00  0.00            
ATOM     26  OD1 ASP A   4       6.312 -24.648  -9.214  0.00  0.00            
ATOM     27  OD2 ASP A   4       8.184 -25.005 -10.260  0.00  0.00            
ATOM     28  C   ASP A   4       9.128 -22.679  -8.541  0.00  0.00            
ATOM     29  O   ASP A   4       8.486 -21.803  -7.949  0.00  0.00            
ATOM     30  N   THR A   5       9.479 -22.549  -9.819  0.00  0.00            
ATOM     31  CA  THR A   5       9.134 -21.436 -10.711  0.00  0.00            
ATOM     32  CB  THR A   5       9.639 -21.702 -12.138  0.00  0.00            
ATOM     33  CG2 THR A   5       9.311 -20.594 -13.138  0.00  0.00            
ATOM     34  OG1 THR A   5      11.041 -21.775 -12.124  0.00  0.00            
ATOM     35  C   THR A   5       7.654 -21.112 -10.751  0.00  0.00            
ATOM     36  O   THR A   5       7.270 -19.948 -10.611  0.00  0.00            
ATOM     37  N   LYS A   6       6.805 -22.109 -11.003  0.00  0.00            
ATOM     38  CA  LYS A   6       5.359 -21.902 -11.167  0.00  0.00            
ATOM     39  CB  LYS A   6       4.789 -23.097 -11.930  0.00  0.00            
ATOM     40  CG  LYS A   6       3.296 -22.962 -12.240  0.00  0.00            
ATOM     41  CD  LYS A   6       2.842 -24.119 -13.144  0.00  0.00            
ATOM     42  CE  LYS A   6       1.322 -24.129 -13.326  0.00  0.00            
ATOM     43  NZ  LYS A   6       0.632 -24.464 -12.058  0.00  0.00            
ATOM     44  C   LYS A   6       4.651 -21.557  -9.847  0.00  0.00            
ATOM     45  O   LYS A   6       3.728 -20.747  -9.872  0.00  0.00            
ATOM     46  N   VAL A   7       5.136 -22.057  -8.705  0.00  0.00            
ATOM     47  CA  VAL A   7       4.784 -21.555  -7.353  0.00  0.00            
ATOM     48  CB  VAL A   7       5.443 -22.358  -6.208  0.00  0.00            
ATOM     49  CG1 VAL A   7       5.202 -21.729  -4.830  0.00  0.00            
ATOM     50  CG2 VAL A   7       4.861 -23.772  -6.127  0.00  0.00            
ATOM     51  C   VAL A   7       5.052 -20.065  -7.209  0.00  0.00            
ATOM     52  O   VAL A   7       4.118 -19.305  -6.996  0.00  0.00            
ATOM     53  N   ILE A   8       6.294 -19.618  -7.392  0.00  0.00            
ATOM     54  CA  ILE A   8       6.666 -18.186  -7.408  0.00  0.00            
ATOM     55  CB  ILE A   8       8.168 -18.068  -7.777  0.00  0.00            
ATOM     56  CG2 ILE A   8       8.583 -16.622  -8.107  0.00  0.00            
ATOM     57  CG1 ILE A   8       9.065 -18.634  -6.647  0.00  0.00            
ATOM     58  CD1 ILE A   8      10.490 -18.969  -7.112  0.00  0.00            
ATOM     59  C   ILE A   8       5.796 -17.344  -8.347  0.00  0.00            
ATOM     60  O   ILE A   8       5.418 -16.225  -8.004  0.00  0.00            
ATOM     61  N   ASN A   9       5.475 -17.864  -9.534  0.00  0.00            
ATOM     62  CA  ASN A   9       4.513 -17.240 -10.440  0.00  0.00            
ATOM     63  CB  ASN A   9       4.473 -17.983 -11.787  0.00  0.00            
ATOM     64  CG  ASN A   9       5.574 -17.552 -12.735  0.00  0.00            
ATOM     65  OD1 ASN A   9       5.356 -16.852 -13.700  0.00  0.00            
ATOM     66  ND2 ASN A   9       6.797 -17.949 -12.523  0.00  0.00            
ATOM     67  C   ASN A   9       3.119 -17.044  -9.834  0.00  0.00            
ATOM     68  O   ASN A   9       2.586 -15.935  -9.838  0.00  0.00            
ATOM     69  N   TYR A  10       2.531 -18.110  -9.303  0.00  0.00            
ATOM     70  CA  TYR A  10       1.284 -18.034  -8.550  0.00  0.00            
ATOM     71  CB  TYR A  10       0.816 -19.447  -8.196  0.00  0.00            
ATOM     72  CG  TYR A  10       0.273 -20.293  -9.343  0.00  0.00            
ATOM     73  CD1 TYR A  10       0.042 -19.778 -10.642  0.00  0.00            
ATOM     74  CE1 TYR A  10      -0.591 -20.570 -11.621  0.00  0.00            
ATOM     75  CZ  TYR A  10      -1.008 -21.874 -11.300  0.00  0.00            
ATOM     76  OH  TYR A  10      -1.616 -22.654 -12.228  0.00  0.00            
ATOM     77  CE2 TYR A  10      -0.757 -22.397 -10.020  0.00  0.00            
ATOM     78  CD2 TYR A  10      -0.094 -21.618  -9.054  0.00  0.00            
ATOM     79  C   TYR A  10       1.334 -17.091  -7.342  0.00  0.00            
ATOM     80  O   TYR A  10       0.418 -16.298  -7.160  0.00  0.00            
ATOM     81  N   LEU A  11       2.413 -17.104  -6.565  0.00  0.00            
ATOM     82  CA  LEU A  11       2.662 -16.139  -5.493  0.00  0.00            
ATOM     83  CB  LEU A  11       3.911 -16.569  -4.708  0.00  0.00            
ATOM     84  CG  LEU A  11       3.669 -17.580  -3.565  0.00  0.00            
ATOM     85  CD1 LEU A  11       2.842 -18.817  -3.905  0.00  0.00            
ATOM     86  CD2 LEU A  11       5.019 -18.058  -3.036  0.00  0.00            
ATOM     87  C   LEU A  11       2.672 -14.675  -5.960  0.00  0.00            
ATOM     88  O   LEU A  11       2.002 -13.851  -5.352  0.00  0.00            
ATOM     89  N   ASN A  12       3.361 -14.350  -7.053  0.00  0.00            
ATOM     90  CA  ASN A  12       3.304 -13.035  -7.707  0.00  0.00            
ATOM     91  CB  ASN A  12       4.327 -13.039  -8.851  0.00  0.00            
ATOM     92  CG  ASN A  12       5.696 -12.674  -8.342  0.00  0.00            
ATOM     93  OD1 ASN A  12       5.952 -11.540  -8.012  0.00  0.00            
ATOM     94  ND2 ASN A  12       6.624 -13.582  -8.250  0.00  0.00            
ATOM     95  C   ASN A  12       1.911 -12.610  -8.190  0.00  0.00            
ATOM     96  O   ASN A  12       1.485 -11.486  -7.960  0.00  0.00            
ATOM     97  N   LYS A  13       1.193 -13.508  -8.861  0.00  0.00            
ATOM     98  CA  LYS A  13      -0.207 -13.328  -9.273  0.00  0.00            
ATOM     99  CB  LYS A  13      -0.615 -14.648  -9.972  0.00  0.00            
ATOM    100  CG  LYS A  13      -1.993 -14.701 -10.654  0.00  0.00            
ATOM    101  CD  LYS A  13      -2.514 -16.156 -10.722  0.00  0.00            
ATOM    102  CE  LYS A  13      -3.301 -16.434 -12.010  0.00  0.00            
ATOM    103  NZ  LYS A  13      -4.169 -17.635 -11.889  0.00  0.00            
ATOM    104  C   LYS A  13      -1.144 -13.012  -8.103  0.00  0.00            
ATOM    105  O   LYS A  13      -1.904 -12.051  -8.167  0.00  0.00            
ATOM    106  N   LEU A  14      -1.076 -13.828  -7.051  0.00  0.00            
ATOM    107  CA  LEU A  14      -1.777 -13.639  -5.780  0.00  0.00            
ATOM    108  CB  LEU A  14      -1.515 -14.838  -4.858  0.00  0.00            
ATOM    109  CG  LEU A  14      -2.215 -16.127  -5.317  0.00  0.00            
ATOM    110  CD1 LEU A  14      -1.726 -17.292  -4.465  0.00  0.00            
ATOM    111  CD2 LEU A  14      -3.728 -16.038  -5.154  0.00  0.00            
ATOM    112  C   LEU A  14      -1.416 -12.307  -5.103  0.00  0.00            
ATOM    113  O   LEU A  14      -2.308 -11.513  -4.827  0.00  0.00            
ATOM    114  N   LEU A  15      -0.125 -12.021  -4.921  0.00  0.00            
ATOM    115  CA  LEU A  15       0.417 -10.707  -4.545  0.00  0.00            
ATOM    116  CB  LEU A  15       1.950 -10.788  -4.621  0.00  0.00            
ATOM    117  CG  LEU A  15       2.743  -9.500  -4.355  0.00  0.00            
ATOM    118  CD1 LEU A  15       2.411  -8.858  -3.012  0.00  0.00            
ATOM    119  CD2 LEU A  15       4.224  -9.878  -4.345  0.00  0.00            
ATOM    120  C   LEU A  15      -0.193  -9.541  -5.345  0.00  0.00            
ATOM    121  O   LEU A  15      -0.634  -8.537  -4.788  0.00  0.00            
ATOM    122  N   GLY A  16      -0.283  -9.724  -6.656  0.00  0.00            
ATOM    123  CA  GLY A  16      -0.987  -8.861  -7.592  0.00  0.00            
ATOM    124  C   GLY A  16      -2.479  -8.629  -7.346  0.00  0.00            
ATOM    125  O   GLY A  16      -2.994  -7.548  -7.618  0.00  0.00            
ATOM    126  N   ASN A  17      -3.200  -9.642  -6.870  0.00  0.00            
ATOM    127  CA  ASN A  17      -4.572  -9.505  -6.375  0.00  0.00            
ATOM    128  CB  ASN A  17      -5.223 -10.909  -6.274  0.00  0.00            
ATOM    129  CG  ASN A  17      -5.151 -11.779  -7.520  0.00  0.00            
ATOM    130  OD1 ASN A  17      -5.160 -12.996  -7.471  0.00  0.00            
ATOM    131  ND2 ASN A  17      -5.114 -11.214  -8.697  0.00  0.00            
ATOM    132  C   ASN A  17      -4.646  -8.764  -5.041  0.00  0.00            
ATOM    133  O   ASN A  17      -5.513  -7.915  -4.856  0.00  0.00            
ATOM    134  N   GLU A  18      -3.722  -9.066  -4.131  0.00  0.00            
ATOM    135  CA  GLU A  18      -3.610  -8.331  -2.877  0.00  0.00            
ATOM    136  CB  GLU A  18      -2.505  -8.880  -1.956  0.00  0.00            
ATOM    137  CG  GLU A  18      -2.664 -10.353  -1.547  0.00  0.00            
ATOM    138  CD  GLU A  18      -3.958 -10.642  -0.783  0.00  0.00            
ATOM    139  OE1 GLU A  18      -4.777  -9.778  -0.439  0.00  0.00            
ATOM    140  OE2 GLU A  18      -4.261 -11.734  -0.261  0.00  0.00            
ATOM    141  C   GLU A  18      -3.486  -6.834  -3.065  0.00  0.00            
ATOM    142  O   GLU A  18      -4.287  -6.088  -2.512  0.00  0.00            
ATOM    143  N   LEU A  19      -2.525  -6.369  -3.859  0.00  0.00            
ATOM    144  CA  LEU A  19      -2.328  -4.931  -3.942  0.00  0.00            
ATOM    145  CB  LEU A  19      -0.845  -4.580  -4.216  0.00  0.00            
ATOM    146  CG  LEU A  19      -0.437  -4.209  -5.650  0.00  0.00            
ATOM    147  CD1 LEU A  19       1.027  -3.778  -5.688  0.00  0.00            
ATOM    148  CD2 LEU A  19      -0.586  -5.378  -6.610  0.00  0.00            
ATOM    149  C   LEU A  19      -3.370  -4.125  -4.721  0.00  0.00            
ATOM    150  O   LEU A  19      -3.554  -2.945  -4.423  0.00  0.00            
ATOM    151  N   VAL A  20      -4.111  -4.737  -5.649  0.00  0.00            
ATOM    152  CA  VAL A  20      -5.369  -4.123  -6.113  0.00  0.00            
ATOM    153  CB  VAL A  20      -5.958  -4.749  -7.398  0.00  0.00            
ATOM    154  CG1 VAL A  20      -6.207  -6.250  -7.346  0.00  0.00            
ATOM    155  CG2 VAL A  20      -7.291  -4.112  -7.802  0.00  0.00            
ATOM    156  C   VAL A  20      -6.415  -4.000  -5.005  0.00  0.00            
ATOM    157  O   VAL A  20      -6.946  -2.905  -4.828  0.00  0.00            
ATOM    158  N   ALA A  21      -6.659  -5.066  -4.234  0.00  0.00            
ATOM    159  CA  ALA A  21      -7.521  -5.043  -3.048  0.00  0.00            
ATOM    160  CB  ALA A  21      -7.571  -6.455  -2.447  0.00  0.00            
ATOM    161  C   ALA A  21      -7.123  -3.937  -2.074  0.00  0.00            
ATOM    162  O   ALA A  21      -7.935  -3.052  -1.833  0.00  0.00            
ATOM    163  N   ILE A  22      -5.866  -3.916  -1.609  0.00  0.00            
ATOM    164  CA  ILE A  22      -5.300  -2.840  -0.774  0.00  0.00            
ATOM    165  CB  ILE A  22      -3.751  -2.880  -0.700  0.00  0.00            
ATOM    166  CG2 ILE A  22      -3.201  -1.641   0.040  0.00  0.00            
ATOM    167  CG1 ILE A  22      -3.257  -4.149   0.026  0.00  0.00            
ATOM    168  CD1 ILE A  22      -1.744  -4.397  -0.078  0.00  0.00            
ATOM    169  C   ILE A  22      -5.798  -1.457  -1.199  0.00  0.00            
ATOM    170  O   ILE A  22      -6.430  -0.765  -0.406  0.00  0.00            
ATOM    171  N   ASN A  23      -5.537  -1.073  -2.450  0.00  0.00            
ATOM    172  CA  ASN A  23      -5.930   0.212  -3.026  0.00  0.00            
ATOM    173  CB  ASN A  23      -5.239   0.351  -4.396  0.00  0.00            
ATOM    174  CG  ASN A  23      -3.764   0.684  -4.285  0.00  0.00            
ATOM    175  OD1 ASN A  23      -3.364   1.816  -4.114  0.00  0.00            
ATOM    176  ND2 ASN A  23      -2.877  -0.263  -4.386  0.00  0.00            
ATOM    177  C   ASN A  23      -7.431   0.477  -3.103  0.00  0.00            
ATOM    178  O   ASN A  23      -7.886   1.538  -2.678  0.00  0.00            
ATOM    179  N   GLN A  24      -8.175  -0.458  -3.683  0.00  0.00            
ATOM    180  CA  GLN A  24      -9.629  -0.413  -3.792  0.00  0.00            
ATOM    181  CB  GLN A  24     -10.046  -1.674  -4.561  0.00  0.00            
ATOM    182  CG  GLN A  24     -11.406  -1.536  -5.235  0.00  0.00            
ATOM    183  CD  GLN A  24     -11.619  -2.683  -6.210  0.00  0.00            
ATOM    184  OE1 GLN A  24     -11.283  -2.605  -7.382  0.00  0.00            
ATOM    185  NE2 GLN A  24     -12.155  -3.786  -5.788  0.00  0.00            
ATOM    186  C   GLN A  24     -10.276  -0.243  -2.415  0.00  0.00            
ATOM    187  O   GLN A  24     -10.840   0.821  -2.154  0.00  0.00            
ATOM    188  N   TYR A  25     -10.024  -1.184  -1.505  0.00  0.00            
ATOM    189  CA  TYR A  25     -10.377  -1.093  -0.092  0.00  0.00            
ATOM    190  CB  TYR A  25      -9.760  -2.246   0.739  0.00  0.00            
ATOM    191  CG  TYR A  25     -10.385  -3.643   0.696  0.00  0.00            
ATOM    192  CD1 TYR A  25     -11.652  -3.877   1.263  0.00  0.00            
ATOM    193  CE1 TYR A  25     -12.129  -5.190   1.489  0.00  0.00            
ATOM    194  CZ  TYR A  25     -11.340  -6.300   1.123  0.00  0.00            
ATOM    195  OH  TYR A  25     -11.647  -7.574   1.516  0.00  0.00            
ATOM    196  CE2 TYR A  25     -10.125  -6.068   0.457  0.00  0.00            
ATOM    197  CD2 TYR A  25      -9.630  -4.758   0.289  0.00  0.00            
ATOM    198  C   TYR A  25     -10.062   0.246   0.572  0.00  0.00            
ATOM    199  O   TYR A  25     -10.921   0.873   1.187  0.00  0.00            
ATOM    200  N   PHE A  26      -8.820   0.710   0.462  0.00  0.00            
ATOM    201  CA  PHE A  26      -8.401   1.965   1.079  0.00  0.00            
ATOM    202  CB  PHE A  26      -6.906   2.182   0.818  0.00  0.00            
ATOM    203  CG  PHE A  26      -6.253   3.085   1.831  0.00  0.00            
ATOM    204  CD1 PHE A  26      -5.517   2.493   2.868  0.00  0.00            
ATOM    205  CE1 PHE A  26      -4.889   3.294   3.822  0.00  0.00            
ATOM    206  CZ  PHE A  26      -4.984   4.692   3.739  0.00  0.00            
ATOM    207  CE2 PHE A  26      -5.755   5.293   2.728  0.00  0.00            
ATOM    208  CD2 PHE A  26      -6.386   4.485   1.765  0.00  0.00            
ATOM    209  C   PHE A  26      -9.176   3.197   0.595  0.00  0.00            
ATOM    210  O   PHE A  26      -9.607   4.048   1.382  0.00  0.00            
ATOM    211  N   LEU A  27      -9.303   3.318  -0.725  0.00  0.00            
ATOM    212  CA  LEU A  27     -10.049   4.379  -1.389  0.00  0.00            
ATOM    213  CB  LEU A  27      -9.803   4.252  -2.909  0.00  0.00            
ATOM    214  CG  LEU A  27      -9.856   5.567  -3.705  0.00  0.00            
ATOM    215  CD1 LEU A  27      -9.323   5.329  -5.116  0.00  0.00            
ATOM    216  CD2 LEU A  27     -11.266   6.124  -3.846  0.00  0.00            
ATOM    217  C   LEU A  27     -11.531   4.353  -0.990  0.00  0.00            
ATOM    218  O   LEU A  27     -12.071   5.382  -0.576  0.00  0.00            
ATOM    219  N   HIS A  28     -12.148   3.168  -1.041  0.00  0.00            
ATOM    220  CA  HIS A  28     -13.485   2.887  -0.506  0.00  0.00            
ATOM    221  CB  HIS A  28     -13.838   1.402  -0.650  0.00  0.00            
ATOM    222  CG  HIS A  28     -14.189   0.946  -2.042  0.00  0.00            
ATOM    223  ND1 HIS A  28     -15.161  -0.004  -2.301  0.00  0.00            
ATOM    224  CE1 HIS A  28     -15.049  -0.314  -3.593  0.00  0.00            
ATOM    225  NE2 HIS A  28     -14.104   0.434  -4.177  0.00  0.00            
ATOM    226  CD2 HIS A  28     -13.553   1.252  -3.213  0.00  0.00            
ATOM    227  C   HIS A  28     -13.651   3.369   0.938  0.00  0.00            
ATOM    228  O   HIS A  28     -14.506   4.209   1.220  0.00  0.00            
ATOM    229  N   ALA A  29     -12.769   2.927   1.832  0.00  0.00            
ATOM    230  CA  ALA A  29     -12.719   3.336   3.227  0.00  0.00            
ATOM    231  CB  ALA A  29     -11.499   2.694   3.897  0.00  0.00            
ATOM    232  C   ALA A  29     -12.777   4.851   3.456  0.00  0.00            
ATOM    233  O   ALA A  29     -13.628   5.362   4.187  0.00  0.00            
ATOM    234  N   ARG A  30     -11.869   5.597   2.824  0.00  0.00            
ATOM    235  CA  ARG A  30     -11.874   7.067   2.842  0.00  0.00            
ATOM    236  CB  ARG A  30     -10.605   7.591   2.142  0.00  0.00            
ATOM    237  CG  ARG A  30      -9.306   7.324   2.918  0.00  0.00            
ATOM    238  CD  ARG A  30      -9.354   7.958   4.313  0.00  0.00            
ATOM    239  NE  ARG A  30      -9.716   6.974   5.355  0.00  0.00            
ATOM    240  CZ  ARG A  30      -8.934   6.505   6.292  0.00  0.00            
ATOM    241  NH1 ARG A  30      -7.747   6.940   6.518  0.00  0.00            
ATOM    242  NH2 ARG A  30      -9.366   5.596   7.086  0.00  0.00            
ATOM    243  C   ARG A  30     -13.113   7.701   2.216  0.00  0.00            
ATOM    244  O   ARG A  30     -13.606   8.679   2.773  0.00  0.00            
ATOM    245  N   MET A  31     -13.621   7.179   1.099  0.00  0.00            
ATOM    246  CA  MET A  31     -14.898   7.616   0.509  0.00  0.00            
ATOM    247  CB  MET A  31     -15.224   6.845  -0.781  0.00  0.00            
ATOM    248  CG  MET A  31     -14.451   7.404  -1.977  0.00  0.00            
ATOM    249  SD  MET A  31     -14.677   6.519  -3.545  0.00  0.00            
ATOM    250  CE  MET A  31     -16.467   6.658  -3.790  0.00  0.00            
ATOM    251  C   MET A  31     -16.053   7.521   1.511  0.00  0.00            
ATOM    252  O   MET A  31     -16.705   8.529   1.786  0.00  0.00            
ATOM    253  N   PHE A  32     -16.233   6.363   2.148  0.00  0.00            
ATOM    254  CA  PHE A  32     -17.149   6.231   3.281  0.00  0.00            
ATOM    255  CB  PHE A  32     -17.086   4.835   3.907  0.00  0.00            
ATOM    256  CG  PHE A  32     -17.354   3.676   2.985  0.00  0.00            
ATOM    257  CD1 PHE A  32     -16.547   2.531   3.087  0.00  0.00            
ATOM    258  CE1 PHE A  32     -16.784   1.437   2.250  0.00  0.00            
ATOM    259  CZ  PHE A  32     -17.831   1.472   1.325  0.00  0.00            
ATOM    260  CE2 PHE A  32     -18.668   2.596   1.249  0.00  0.00            
ATOM    261  CD2 PHE A  32     -18.425   3.707   2.071  0.00  0.00            
ATOM    262  C   PHE A  32     -16.913   7.249   4.393  0.00  0.00            
ATOM    263  O   PHE A  32     -17.853   7.888   4.874  0.00  0.00            
ATOM    264  N   LYS A  33     -15.648   7.396   4.809  0.00  0.00            
ATOM    265  CA  LYS A  33     -15.241   8.350   5.844  0.00  0.00            
ATOM    266  CB  LYS A  33     -13.735   8.277   6.151  0.00  0.00            
ATOM    267  CG  LYS A  33     -13.505   8.609   7.639  0.00  0.00            
ATOM    268  CD  LYS A  33     -12.035   8.550   8.070  0.00  0.00            
ATOM    269  CE  LYS A  33     -11.248   9.713   7.475  0.00  0.00            
ATOM    270  NZ  LYS A  33      -9.806   9.630   7.800  0.00  0.00            
ATOM    271  C   LYS A  33     -15.680   9.788   5.542  0.00  0.00            
ATOM    272  O   LYS A  33     -16.241  10.456   6.404  0.00  0.00            
ATOM    273  N   ASN A  34     -15.440  10.242   4.316  0.00  0.00            
ATOM    274  CA  ASN A  34     -15.876  11.519   3.753  0.00  0.00            
ATOM    275  CB  ASN A  34     -15.278  11.595   2.332  0.00  0.00            
ATOM    276  CG  ASN A  34     -15.604  12.868   1.583  0.00  0.00            
ATOM    277  OD1 ASN A  34     -16.623  13.015   0.940  0.00  0.00            
ATOM    278  ND2 ASN A  34     -14.728  13.836   1.585  0.00  0.00            
ATOM    279  C   ASN A  34     -17.399  11.732   3.788  0.00  0.00            
ATOM    280  O   ASN A  34     -17.862  12.790   4.207  0.00  0.00            
ATOM    281  N   TRP A  35     -18.169  10.720   3.388  0.00  0.00            
ATOM    282  CA  TRP A  35     -19.636  10.693   3.492  0.00  0.00            
ATOM    283  CB  TRP A  35     -20.153   9.517   2.652  0.00  0.00            
ATOM    284  CG  TRP A  35     -19.765   9.486   1.199  0.00  0.00            
ATOM    285  CD1 TRP A  35     -19.242  10.509   0.478  0.00  0.00            
ATOM    286  NE1 TRP A  35     -19.007  10.088  -0.818  0.00  0.00            
ATOM    287  CE2 TRP A  35     -19.379   8.774  -1.000  0.00  0.00            
ATOM    288  CZ2 TRP A  35     -19.359   7.927  -2.115  0.00  0.00            
ATOM    289  CH2 TRP A  35     -19.792   6.599  -1.967  0.00  0.00            
ATOM    290  CZ3 TRP A  35     -20.234   6.142  -0.713  0.00  0.00            
ATOM    291  CE3 TRP A  35     -20.268   7.008   0.398  0.00  0.00            
ATOM    292  CD2 TRP A  35     -19.846   8.351   0.281  0.00  0.00            
ATOM    293  C   TRP A  35     -20.183  10.647   4.926  0.00  0.00            
ATOM    294  O   TRP A  35     -21.385  10.787   5.137  0.00  0.00            
ATOM    295  N   GLY A  36     -19.311  10.447   5.915  0.00  0.00            
ATOM    296  CA  GLY A  36     -19.658  10.349   7.332  0.00  0.00            
ATOM    297  C   GLY A  36     -20.208   8.989   7.761  0.00  0.00            
ATOM    298  O   GLY A  36     -20.632   8.831   8.904  0.00  0.00            
ATOM    299  N   LEU A  37     -20.141   7.981   6.889  0.00  0.00            
ATOM    300  CA  LEU A  37     -20.385   6.579   7.223  0.00  0.00            
ATOM    301  CB  LEU A  37     -20.726   5.788   5.936  0.00  0.00            
ATOM    302  CG  LEU A  37     -22.141   5.982   5.357  0.00  0.00            
ATOM    303  CD1 LEU A  37     -22.340   7.298   4.614  0.00  0.00            
ATOM    304  CD2 LEU A  37     -22.411   4.870   4.343  0.00  0.00            
ATOM    305  C   LEU A  37     -19.154   5.990   7.934  0.00  0.00            
ATOM    306  O   LEU A  37     -18.437   5.117   7.435  0.00  0.00            
ATOM    307  N   LYS A  38     -18.926   6.502   9.143  0.00  0.00            
ATOM    308  CA  LYS A  38     -17.820   6.201  10.054  0.00  0.00            
ATOM    309  CB  LYS A  38     -18.203   6.810  11.415  0.00  0.00            
ATOM    310  CG  LYS A  38     -17.202   6.549  12.542  0.00  0.00            
ATOM    311  CD  LYS A  38     -15.857   7.258  12.352  0.00  0.00            
ATOM    312  CE  LYS A  38     -14.973   7.044  13.586  0.00  0.00            
ATOM    313  NZ  LYS A  38     -14.388   5.681  13.607  0.00  0.00            
ATOM    314  C   LYS A  38     -17.502   4.706  10.163  0.00  0.00            
ATOM    315  O   LYS A  38     -16.350   4.310  10.015  0.00  0.00            
ATOM    316  N   ARG A  39     -18.531   3.893  10.406  0.00  0.00            
ATOM    317  CA  ARG A  39     -18.485   2.428  10.551  0.00  0.00            
ATOM    318  CB  ARG A  39     -19.923   1.953  10.843  0.00  0.00            
ATOM    319  CG  ARG A  39     -20.097   0.547  11.435  0.00  0.00            
ATOM    320  CD  ARG A  39     -19.776  -0.573  10.442  0.00  0.00            
ATOM    321  NE  ARG A  39     -20.469  -1.823  10.797  0.00  0.00            
ATOM    322  CZ  ARG A  39     -21.112  -2.637   9.999  0.00  0.00            
ATOM    323  NH1 ARG A  39     -21.447  -2.355   8.791  0.00  0.00            
ATOM    324  NH2 ARG A  39     -21.451  -3.798  10.415  0.00  0.00            
ATOM    325  C   ARG A  39     -17.842   1.706   9.373  0.00  0.00            
ATOM    326  O   ARG A  39     -16.918   0.925   9.557  0.00  0.00            
ATOM    327  N   LEU A  40     -18.345   1.979   8.175  0.00  0.00            
ATOM    328  CA  LEU A  40     -17.878   1.401   6.913  0.00  0.00            
ATOM    329  CB  LEU A  40     -18.935   1.732   5.833  0.00  0.00            
ATOM    330  CG  LEU A  40     -19.314   0.566   4.899  0.00  0.00            
ATOM    331  CD1 LEU A  40     -19.923  -0.623   5.645  0.00  0.00            
ATOM    332  CD2 LEU A  40     -20.406   1.039   3.941  0.00  0.00            
ATOM    333  C   LEU A  40     -16.445   1.798   6.579  0.00  0.00            
ATOM    334  O   LEU A  40     -15.668   0.935   6.202  0.00  0.00            
ATOM    335  N   ASN A  41     -16.048   3.042   6.863  0.00  0.00            
ATOM    336  CA  ASN A  41     -14.626   3.363   6.961  0.00  0.00            
ATOM    337  CB  ASN A  41     -14.426   4.834   7.359  0.00  0.00            
ATOM    338  CG  ASN A  41     -12.989   5.104   7.770  0.00  0.00            
ATOM    339  OD1 ASN A  41     -12.095   5.320   6.968  0.00  0.00            
ATOM    340  ND2 ASN A  41     -12.679   5.095   9.043  0.00  0.00            
ATOM    341  C   ASN A  41     -13.834   2.407   7.877  0.00  0.00            
ATOM    342  O   ASN A  41     -12.835   1.864   7.436  0.00  0.00            
ATOM    343  N   ASP A  42     -14.190   2.273   9.156  0.00  0.00            
ATOM    344  CA  ASP A  42     -13.410   1.479  10.127  0.00  0.00            
ATOM    345  CB  ASP A  42     -14.050   1.617  11.516  0.00  0.00            
ATOM    346  CG  ASP A  42     -14.285   3.066  11.964  0.00  0.00            
ATOM    347  OD1 ASP A  42     -13.524   4.000  11.592  0.00  0.00            
ATOM    348  OD2 ASP A  42     -15.213   3.285  12.776  0.00  0.00            
ATOM    349  C   ASP A  42     -13.259   0.012   9.724  0.00  0.00            
ATOM    350  O   ASP A  42     -12.159  -0.532   9.832  0.00  0.00            
ATOM    351  N   VAL A  43     -14.347  -0.607   9.247  0.00  0.00            
ATOM    352  CA  VAL A  43     -14.299  -1.966   8.685  0.00  0.00            
ATOM    353  CB  VAL A  43     -15.660  -2.652   8.501  0.00  0.00            
ATOM    354  CG1 VAL A  43     -15.417  -4.132   8.178  0.00  0.00            
ATOM    355  CG2 VAL A  43     -16.486  -2.622   9.793  0.00  0.00            
ATOM    356  C   VAL A  43     -13.454  -2.052   7.418  0.00  0.00            
ATOM    357  O   VAL A  43     -12.461  -2.772   7.395  0.00  0.00            
ATOM    358  N   GLU A  44     -13.795  -1.290   6.386  0.00  0.00            
ATOM    359  CA  GLU A  44     -13.095  -1.318   5.097  0.00  0.00            
ATOM    360  CB  GLU A  44     -13.844  -0.399   4.113  0.00  0.00            
ATOM    361  CG  GLU A  44     -13.665  -0.762   2.638  0.00  0.00            
ATOM    362  CD  GLU A  44     -14.623  -1.909   2.275  0.00  0.00            
ATOM    363  OE1 GLU A  44     -14.361  -3.034   2.746  0.00  0.00            
ATOM    364  OE2 GLU A  44     -15.647  -1.636   1.614  0.00  0.00            
ATOM    365  C   GLU A  44     -11.595  -0.951   5.175  0.00  0.00            
ATOM    366  O   GLU A  44     -10.734  -1.498   4.483  0.00  0.00            
ATOM    367  N   TYR A  45     -11.248  -0.022   6.067  0.00  0.00            
ATOM    368  CA  TYR A  45      -9.865   0.303   6.418  0.00  0.00            
ATOM    369  CB  TYR A  45      -9.849   1.564   7.308  0.00  0.00            
ATOM    370  CG  TYR A  45      -8.554   2.345   7.504  0.00  0.00            
ATOM    371  CD1 TYR A  45      -7.889   2.908   6.397  0.00  0.00            
ATOM    372  CE1 TYR A  45      -6.864   3.860   6.593  0.00  0.00            
ATOM    373  CZ  TYR A  45      -6.474   4.246   7.891  0.00  0.00            
ATOM    374  OH  TYR A  45      -5.611   5.285   8.086  0.00  0.00            
ATOM    375  CE2 TYR A  45      -7.115   3.654   8.998  0.00  0.00            
ATOM    376  CD2 TYR A  45      -8.150   2.711   8.805  0.00  0.00            
ATOM    377  C   TYR A  45      -9.130  -0.862   7.082  0.00  0.00            
ATOM    378  O   TYR A  45      -7.992  -1.138   6.707  0.00  0.00            
ATOM    379  N   HIS A  46      -9.765  -1.549   8.045  0.00  0.00            
ATOM    380  CA  HIS A  46      -9.279  -2.828   8.585  0.00  0.00            
ATOM    381  CB  HIS A  46     -10.217  -3.407   9.678  0.00  0.00            
ATOM    382  CG  HIS A  46     -10.394  -4.910   9.606  0.00  0.00            
ATOM    383  ND1 HIS A  46      -9.414  -5.867   9.897  0.00  0.00            
ATOM    384  CE1 HIS A  46      -9.818  -6.995   9.281  0.00  0.00            
ATOM    385  NE2 HIS A  46     -10.998  -6.802   8.666  0.00  0.00            
ATOM    386  CD2 HIS A  46     -11.388  -5.504   8.889  0.00  0.00            
ATOM    387  C   HIS A  46      -8.933  -3.847   7.496  0.00  0.00            
ATOM    388  O   HIS A  46      -7.817  -4.371   7.490  0.00  0.00            
ATOM    389  N   GLU A  47      -9.864  -4.086   6.574  0.00  0.00            
ATOM    390  CA  GLU A  47      -9.687  -4.986   5.433  0.00  0.00            
ATOM    391  CB  GLU A  47     -10.936  -4.981   4.540  0.00  0.00            
ATOM    392  CG  GLU A  47     -12.222  -5.533   5.173  0.00  0.00            
ATOM    393  CD  GLU A  47     -12.239  -7.063   5.174  0.00  0.00            
ATOM    394  OE1 GLU A  47     -12.388  -7.634   4.066  0.00  0.00            
ATOM    395  OE2 GLU A  47     -12.080  -7.660   6.270  0.00  0.00            
ATOM    396  C   GLU A  47      -8.464  -4.647   4.605  0.00  0.00            
ATOM    397  O   GLU A  47      -7.607  -5.500   4.391  0.00  0.00            
ATOM    398  N   SER A  48      -8.329  -3.374   4.233  0.00  0.00            
ATOM    399  CA  SER A  48      -7.105  -2.849   3.634  0.00  0.00            
ATOM    400  CB  SER A  48      -7.207  -1.334   3.446  0.00  0.00            
ATOM    401  OG  SER A  48      -6.283  -0.913   2.463  0.00  0.00            
ATOM    402  C   SER A  48      -5.832  -3.262   4.378  0.00  0.00            
ATOM    403  O   SER A  48      -4.903  -3.770   3.747  0.00  0.00            
ATOM    404  N   ILE A  49      -5.781  -3.121   5.712  0.00  0.00            
ATOM    405  CA  ILE A  49      -4.660  -3.645   6.523  0.00  0.00            
ATOM    406  CB  ILE A  49      -4.669  -3.226   8.017  0.00  0.00            
ATOM    407  CG2 ILE A  49      -3.237  -3.322   8.587  0.00  0.00            
ATOM    408  CG1 ILE A  49      -5.221  -1.827   8.357  0.00  0.00            
ATOM    409  CD1 ILE A  49      -4.634  -0.643   7.577  0.00  0.00            
ATOM    410  C   ILE A  49      -4.492  -5.165   6.419  0.00  0.00            
ATOM    411  O   ILE A  49      -3.372  -5.660   6.332  0.00  0.00            
ATOM    412  N   ASP A  50      -5.572  -5.938   6.494  0.00  0.00            
ATOM    413  CA  ASP A  50      -5.553  -7.387   6.238  0.00  0.00            
ATOM    414  CB  ASP A  50      -6.975  -7.965   6.404  0.00  0.00            
ATOM    415  CG  ASP A  50      -7.000  -9.194   7.316  0.00  0.00            
ATOM    416  OD1 ASP A  50      -6.399  -9.101   8.415  0.00  0.00            
ATOM    417  OD2 ASP A  50      -7.635 -10.201   6.943  0.00  0.00            
ATOM    418  C   ASP A  50      -4.911  -7.762   4.898  0.00  0.00            
ATOM    419  O   ASP A  50      -4.020  -8.612   4.837  0.00  0.00            
ATOM    420  N   GLU A  51      -5.299  -7.076   3.830  0.00  0.00            
ATOM    421  CA  GLU A  51      -4.678  -7.266   2.527  0.00  0.00            
ATOM    422  CB  GLU A  51      -5.498  -6.644   1.390  0.00  0.00            
ATOM    423  CG  GLU A  51      -6.999  -6.988   1.351  0.00  0.00            
ATOM    424  CD  GLU A  51      -7.393  -8.475   1.417  0.00  0.00            
ATOM    425  OE1 GLU A  51      -8.581  -8.830   1.258  0.00  0.00            
ATOM    426  OE2 GLU A  51      -6.552  -9.393   1.545  0.00  0.00            
ATOM    427  C   GLU A  51      -3.196  -6.916   2.434  0.00  0.00            
ATOM    428  O   GLU A  51      -2.421  -7.630   1.791  0.00  0.00            
ATOM    429  N   MET A  52      -2.770  -5.879   3.145  0.00  0.00            
ATOM    430  CA  MET A  52      -1.356  -5.565   3.340  0.00  0.00            
ATOM    431  CB  MET A  52      -1.220  -4.264   4.158  0.00  0.00            
ATOM    432  CG  MET A  52      -1.812  -3.036   3.460  0.00  0.00            
ATOM    433  SD  MET A  52      -2.105  -1.675   4.677  0.00  0.00            
ATOM    434  CE  MET A  52      -3.386  -0.712   3.812  0.00  0.00            
ATOM    435  C   MET A  52      -0.551  -6.656   4.024  0.00  0.00            
ATOM    436  O   MET A  52       0.532  -7.012   3.560  0.00  0.00            
ATOM    437  N   LYS A  53      -1.077  -7.197   5.127  0.00  0.00            
ATOM    438  CA  LYS A  53      -0.519  -8.388   5.786  0.00  0.00            
ATOM    439  CB  LYS A  53      -1.405  -8.846   6.970  0.00  0.00            
ATOM    440  CG  LYS A  53      -1.622  -7.831   8.112  0.00  0.00            
ATOM    441  CD  LYS A  53      -2.878  -8.165   8.955  0.00  0.00            
ATOM    442  CE  LYS A  53      -3.663  -6.892   9.318  0.00  0.00            
ATOM    443  NZ  LYS A  53      -5.068  -7.177   9.716  0.00  0.00            
ATOM    444  C   LYS A  53      -0.349  -9.551   4.816  0.00  0.00            
ATOM    445  O   LYS A  53       0.676 -10.227   4.820  0.00  0.00            
ATOM    446  N   HIS A  54      -1.364  -9.807   3.993  0.00  0.00            
ATOM    447  CA  HIS A  54      -1.286 -10.818   2.940  0.00  0.00            
ATOM    448  CB  HIS A  54      -2.629 -11.022   2.254  0.00  0.00            
ATOM    449  CG  HIS A  54      -3.752 -11.505   3.128  0.00  0.00            
ATOM    450  ND1 HIS A  54      -5.081 -11.545   2.715  0.00  0.00            
ATOM    451  CE1 HIS A  54      -5.770 -12.053   3.751  0.00  0.00            
ATOM    452  NE2 HIS A  54      -4.935 -12.380   4.750  0.00  0.00            
ATOM    453  CD2 HIS A  54      -3.657 -12.027   4.383  0.00  0.00            
ATOM    454  C   HIS A  54      -0.183 -10.566   1.905  0.00  0.00            
ATOM    455  O   HIS A  54       0.609 -11.465   1.625  0.00  0.00            
ATOM    456  N   ALA A  55      -0.115  -9.361   1.345  0.00  0.00            
ATOM    457  CA  ALA A  55       0.965  -8.938   0.455  0.00  0.00            
ATOM    458  CB  ALA A  55       0.663  -7.508   0.004  0.00  0.00            
ATOM    459  C   ALA A  55       2.363  -9.091   1.063  0.00  0.00            
ATOM    460  O   ALA A  55       3.226  -9.707   0.440  0.00  0.00            
ATOM    461  N   ASP A  56       2.567  -8.602   2.290  0.00  0.00            
ATOM    462  CA  ASP A  56       3.779  -8.857   3.068  0.00  0.00            
ATOM    463  CB  ASP A  56       3.662  -8.281   4.492  0.00  0.00            
ATOM    464  CG  ASP A  56       4.954  -8.457   5.312  0.00  0.00            
ATOM    465  OD1 ASP A  56       5.940  -7.731   5.039  0.00  0.00            
ATOM    466  OD2 ASP A  56       4.967  -9.296   6.236  0.00  0.00            
ATOM    467  C   ASP A  56       4.190 -10.340   3.076  0.00  0.00            
ATOM    468  O   ASP A  56       5.304 -10.689   2.668  0.00  0.00            
ATOM    469  N   ARG A  57       3.256 -11.218   3.463  0.00  0.00            
ATOM    470  CA  ARG A  57       3.426 -12.679   3.438  0.00  0.00            
ATOM    471  CB  ARG A  57       2.175 -13.398   3.975  0.00  0.00            
ATOM    472  CG  ARG A  57       2.008 -13.208   5.492  0.00  0.00            
ATOM    473  CD  ARG A  57       0.775 -13.947   6.033  0.00  0.00            
ATOM    474  NE  ARG A  57       1.015 -15.402   6.087  0.00  0.00            
ATOM    475  CZ  ARG A  57       0.458 -16.296   6.870  0.00  0.00            
ATOM    476  NH1 ARG A  57      -0.551 -16.063   7.626  0.00  0.00            
ATOM    477  NH2 ARG A  57       0.933 -17.487   6.916  0.00  0.00            
ATOM    478  C   ARG A  57       3.891 -13.252   2.102  0.00  0.00            
ATOM    479  O   ARG A  57       4.850 -14.027   2.076  0.00  0.00            
ATOM    480  N   TYR A  58       3.236 -12.889   1.003  0.00  0.00            
ATOM    481  CA  TYR A  58       3.687 -13.259  -0.344  0.00  0.00            
ATOM    482  CB  TYR A  58       2.680 -12.799  -1.404  0.00  0.00            
ATOM    483  CG  TYR A  58       1.357 -13.536  -1.363  0.00  0.00            
ATOM    484  CD1 TYR A  58       1.336 -14.930  -1.550  0.00  0.00            
ATOM    485  CE1 TYR A  58       0.122 -15.637  -1.490  0.00  0.00            
ATOM    486  CZ  TYR A  58      -1.074 -14.942  -1.232  0.00  0.00            
ATOM    487  OH  TYR A  58      -2.243 -15.616  -1.151  0.00  0.00            
ATOM    488  CE2 TYR A  58      -1.062 -13.544  -1.061  0.00  0.00            
ATOM    489  CD2 TYR A  58       0.156 -12.841  -1.134  0.00  0.00            
ATOM    490  C   TYR A  58       5.091 -12.751  -0.674  0.00  0.00            
ATOM    491  O   TYR A  58       5.916 -13.544  -1.122  0.00  0.00            
ATOM    492  N   ILE A  59       5.374 -11.465  -0.453  0.00  0.00            
ATOM    493  CA  ILE A  59       6.687 -10.847  -0.706  0.00  0.00            
ATOM    494  CB  ILE A  59       6.694  -9.344  -0.324  0.00  0.00            
ATOM    495  CG2 ILE A  59       8.113  -8.742  -0.405  0.00  0.00            
ATOM    496  CG1 ILE A  59       5.766  -8.543  -1.262  0.00  0.00            
ATOM    497  CD1 ILE A  59       5.381  -7.166  -0.709  0.00  0.00            
ATOM    498  C   ILE A  59       7.832 -11.598  -0.036  0.00  0.00            
ATOM    499  O   ILE A  59       8.706 -12.120  -0.725  0.00  0.00            
ATOM    500  N   GLU A  60       7.795 -11.690   1.292  0.00  0.00            
ATOM    501  CA  GLU A  60       8.685 -12.506   2.131  0.00  0.00            
ATOM    502  CB  GLU A  60       8.001 -12.681   3.499  0.00  0.00            
ATOM    503  CG  GLU A  60       8.042 -11.434   4.371  0.00  0.00            
ATOM    504  CD  GLU A  60       9.347 -11.416   5.153  0.00  0.00            
ATOM    505  OE1 GLU A  60       9.337 -11.856   6.326  0.00  0.00            
ATOM    506  OE2 GLU A  60      10.348 -10.869   4.644  0.00  0.00            
ATOM    507  C   GLU A  60       8.914 -13.909   1.568  0.00  0.00            
ATOM    508  O   GLU A  60      10.051 -14.353   1.395  0.00  0.00            
ATOM    509  N   ARG A  61       7.817 -14.631   1.308  0.00  0.00            
ATOM    510  CA  ARG A  61       7.833 -16.004   0.800  0.00  0.00            
ATOM    511  CB  ARG A  61       6.403 -16.579   0.831  0.00  0.00            
ATOM    512  CG  ARG A  61       6.302 -18.056   0.411  0.00  0.00            
ATOM    513  CD  ARG A  61       7.089 -18.984   1.344  0.00  0.00            
ATOM    514  NE  ARG A  61       7.094 -20.372   0.852  0.00  0.00            
ATOM    515  CZ  ARG A  61       7.933 -21.325   1.160  0.00  0.00            
ATOM    516  NH1 ARG A  61       8.875 -21.166   2.023  0.00  0.00            
ATOM    517  NH2 ARG A  61       7.864 -22.494   0.637  0.00  0.00            
ATOM    518  C   ARG A  61       8.475 -16.130  -0.585  0.00  0.00            
ATOM    519  O   ARG A  61       9.293 -17.025  -0.781  0.00  0.00            
ATOM    520  N   ILE A  62       8.120 -15.264  -1.534  0.00  0.00            
ATOM    521  CA  ILE A  62       8.746 -15.144  -2.867  0.00  0.00            
ATOM    522  CB  ILE A  62       8.089 -14.012  -3.698  0.00  0.00            
ATOM    523  CG2 ILE A  62       8.894 -13.724  -4.977  0.00  0.00            
ATOM    524  CG1 ILE A  62       6.643 -14.364  -4.095  0.00  0.00            
ATOM    525  CD1 ILE A  62       5.814 -13.120  -4.449  0.00  0.00            
ATOM    526  C   ILE A  62      10.255 -14.912  -2.762  0.00  0.00            
ATOM    527  O   ILE A  62      11.035 -15.666  -3.345  0.00  0.00            
ATOM    528  N   LEU A  63      10.657 -13.899  -1.991  0.00  0.00            
ATOM    529  CA  LEU A  63      12.046 -13.614  -1.629  0.00  0.00            
ATOM    530  CB  LEU A  63      12.082 -12.463  -0.592  0.00  0.00            
ATOM    531  CG  LEU A  63      12.702 -11.127  -1.034  0.00  0.00            
ATOM    532  CD1 LEU A  63      12.319 -10.722  -2.447  0.00  0.00            
ATOM    533  CD2 LEU A  63      12.170 -10.042  -0.104  0.00  0.00            
ATOM    534  C   LEU A  63      12.775 -14.842  -1.067  0.00  0.00            
ATOM    535  O   LEU A  63      13.849 -15.216  -1.535  0.00  0.00            
ATOM    536  N   PHE A  64      12.189 -15.491  -0.063  0.00  0.00            
ATOM    537  CA  PHE A  64      12.695 -16.726   0.531  0.00  0.00            
ATOM    538  CB  PHE A  64      11.773 -17.175   1.679  0.00  0.00            
ATOM    539  CG  PHE A  64      12.188 -18.487   2.329  0.00  0.00            
ATOM    540  CD1 PHE A  64      12.989 -18.481   3.486  0.00  0.00            
ATOM    541  CE1 PHE A  64      13.413 -19.694   4.059  0.00  0.00            
ATOM    542  CZ  PHE A  64      13.050 -20.918   3.471  0.00  0.00            
ATOM    543  CE2 PHE A  64      12.253 -20.931   2.313  0.00  0.00            
ATOM    544  CD2 PHE A  64      11.812 -19.718   1.753  0.00  0.00            
ATOM    545  C   PHE A  64      12.901 -17.874  -0.473  0.00  0.00            
ATOM    546  O   PHE A  64      13.906 -18.592  -0.427  0.00  0.00            
ATOM    547  N   LEU A  65      11.931 -18.064  -1.368  0.00  0.00            
ATOM    548  CA  LEU A  65      11.999 -18.972  -2.516  0.00  0.00            
ATOM    549  CB  LEU A  65      10.571 -19.154  -3.075  0.00  0.00            
ATOM    550  CG  LEU A  65       9.606 -19.933  -2.163  0.00  0.00            
ATOM    551  CD1 LEU A  65       8.179 -19.763  -2.677  0.00  0.00            
ATOM    552  CD2 LEU A  65       9.905 -21.431  -2.154  0.00  0.00            
ATOM    553  C   LEU A  65      12.967 -18.535  -3.637  0.00  0.00            
ATOM    554  O   LEU A  65      13.165 -19.253  -4.628  0.00  0.00            
ATOM    555  N   GLU A  66      13.589 -17.371  -3.466  0.00  0.00            
ATOM    556  CA  GLU A  66      14.515 -16.692  -4.369  0.00  0.00            
ATOM    557  CB  GLU A  66      15.806 -17.523  -4.534  0.00  0.00            
ATOM    558  CG  GLU A  66      16.560 -17.934  -3.258  0.00  0.00            
ATOM    559  CD  GLU A  66      17.309 -19.267  -3.440  0.00  0.00            
ATOM    560  OE1 GLU A  66      17.545 -19.695  -4.592  0.00  0.00            
ATOM    561  OE2 GLU A  66      17.552 -19.938  -2.408  0.00  0.00            
ATOM    562  C   GLU A  66      13.893 -16.369  -5.749  0.00  0.00            
ATOM    563  O   GLU A  66      14.498 -16.598  -6.801  0.00  0.00            
ATOM    564  N   GLY A  67      12.665 -15.854  -5.763  0.00  0.00            
ATOM    565  CA  GLY A  67      12.037 -15.198  -6.917  0.00  0.00            
ATOM    566  C   GLY A  67      12.022 -13.678  -6.739  0.00  0.00            
ATOM    567  O   GLY A  67      12.213 -13.170  -5.637  0.00  0.00            
ATOM    568  N   LEU A  68      11.755 -12.948  -7.819  0.00  0.00            
ATOM    569  CA  LEU A  68      11.420 -11.525  -7.736  0.00  0.00            
ATOM    570  CB  LEU A  68      11.720 -10.827  -9.080  0.00  0.00            
ATOM    571  CG  LEU A  68      13.185 -10.427  -9.355  0.00  0.00            
ATOM    572  CD1 LEU A  68      13.716  -9.416  -8.340  0.00  0.00            
ATOM    573  CD2 LEU A  68      14.148 -11.612  -9.404  0.00  0.00            
ATOM    574  C   LEU A  68       9.930 -11.352  -7.358  0.00  0.00            
ATOM    575  O   LEU A  68       9.079 -11.927  -8.046  0.00  0.00            
ATOM    576  N   PRO A  69       9.587 -10.589  -6.300  0.00  0.00            
ATOM    577  CD  PRO A  69      10.442 -10.131  -5.223  0.00  0.00            
ATOM    578  CG  PRO A  69       9.482  -9.818  -4.076  0.00  0.00            
ATOM    579  CB  PRO A  69       8.224  -9.317  -4.768  0.00  0.00            
ATOM    580  CA  PRO A  69       8.269  -9.978  -6.152  0.00  0.00            
ATOM    581  C   PRO A  69       8.061  -8.927  -7.235  0.00  0.00            
ATOM    582  O   PRO A  69       8.911  -8.068  -7.465  0.00  0.00            
ATOM    583  N   ASN A  70       6.904  -8.969  -7.869  0.00  0.00            
ATOM    584  CA  ASN A  70       6.449  -7.949  -8.782  0.00  0.00            
ATOM    585  CB  ASN A  70       5.978  -8.628 -10.088  0.00  0.00            
ATOM    586  CG  ASN A  70       5.562  -7.611 -11.135  0.00  0.00            
ATOM    587  OD1 ASN A  70       5.625  -6.417 -10.924  0.00  0.00            
ATOM    588  ND2 ASN A  70       5.146  -8.031 -12.297  0.00  0.00            
ATOM    589  C   ASN A  70       5.351  -7.100  -8.130  0.00  0.00            
ATOM    590  O   ASN A  70       4.215  -7.536  -7.961  0.00  0.00            
ATOM    591  N   LEU A  71       5.720  -5.863  -7.811  0.00  0.00            
ATOM    592  CA  LEU A  71       4.809  -4.802  -7.388  0.00  0.00            
ATOM    593  CB  LEU A  71       5.325  -4.212  -6.048  0.00  0.00            
ATOM    594  CG  LEU A  71       4.989  -4.994  -4.761  0.00  0.00            
ATOM    595  CD1 LEU A  71       5.512  -6.425  -4.740  0.00  0.00            
ATOM    596  CD2 LEU A  71       5.612  -4.305  -3.547  0.00  0.00            
ATOM    597  C   LEU A  71       4.648  -3.700  -8.465  0.00  0.00            
ATOM    598  O   LEU A  71       4.074  -2.650  -8.198  0.00  0.00            
ATOM    599  N   GLN A  72       5.150  -3.916  -9.687  0.00  0.00            
ATOM    600  CA  GLN A  72       5.003  -2.989 -10.816  0.00  0.00            
ATOM    601  CB  GLN A  72       6.000  -3.310 -11.957  0.00  0.00            
ATOM    602  CG  GLN A  72       7.213  -2.377 -12.006  0.00  0.00            
ATOM    603  CD  GLN A  72       6.950  -0.951 -12.501  0.00  0.00            
ATOM    604  OE1 GLN A  72       7.869  -0.258 -12.908  0.00  0.00            
ATOM    605  NE2 GLN A  72       5.748  -0.419 -12.465  0.00  0.00            
ATOM    606  C   GLN A  72       3.605  -2.959 -11.430  0.00  0.00            
ATOM    607  O   GLN A  72       3.168  -1.898 -11.875  0.00  0.00            
ATOM    608  N   ASP A  73       2.974  -4.123 -11.561  0.00  0.00            
ATOM    609  CA  ASP A  73       1.841  -4.323 -12.459  0.00  0.00            
ATOM    610  CB  ASP A  73       2.109  -5.555 -13.341  0.00  0.00            
ATOM    611  CG  ASP A  73       3.295  -5.353 -14.287  0.00  0.00            
ATOM    612  OD1 ASP A  73       3.154  -4.538 -15.228  0.00  0.00            
ATOM    613  OD2 ASP A  73       4.322  -6.043 -14.083  0.00  0.00            
ATOM    614  C   ASP A  73       0.489  -4.433 -11.751  0.00  0.00            
ATOM    615  O   ASP A  73       0.020  -5.505 -11.364  0.00  0.00            
ATOM    616  N   LEU A  74      -0.167  -3.284 -11.625  0.00  0.00            
ATOM    617  CA  LEU A  74      -1.483  -3.173 -11.018  0.00  0.00            
ATOM    618  CB  LEU A  74      -1.620  -1.728 -10.497  0.00  0.00            
ATOM    619  CG  LEU A  74      -2.751  -1.486  -9.483  0.00  0.00            
ATOM    620  CD1 LEU A  74      -2.695  -2.438  -8.289  0.00  0.00            
ATOM    621  CD2 LEU A  74      -2.599  -0.081  -8.909  0.00  0.00            
ATOM    622  C   LEU A  74      -2.619  -3.610 -11.961  0.00  0.00            
ATOM    623  O   LEU A  74      -2.697  -3.200 -13.121  0.00  0.00            
ATOM    624  N   GLY A  75      -3.525  -4.440 -11.437  0.00  0.00            
ATOM    625  CA  GLY A  75      -4.788  -4.792 -12.097  0.00  0.00            
ATOM    626  C   GLY A  75      -5.782  -3.622 -12.157  0.00  0.00            
ATOM    627  O   GLY A  75      -5.447  -2.450 -11.987  0.00  0.00            
ATOM    628  N   LYS A  76      -7.048  -3.936 -12.435  0.00  0.00            
ATOM    629  CA  LYS A  76      -8.044  -2.940 -12.861  0.00  0.00            
ATOM    630  CB  LYS A  76      -8.655  -3.432 -14.197  0.00  0.00            
ATOM    631  CG  LYS A  76      -9.087  -2.338 -15.194  0.00  0.00            
ATOM    632  CD  LYS A  76     -10.592  -2.031 -15.264  0.00  0.00            
ATOM    633  CE  LYS A  76     -11.056  -1.075 -14.162  0.00  0.00            
ATOM    634  NZ  LYS A  76     -11.951  -1.733 -13.182  0.00  0.00            
ATOM    635  C   LYS A  76      -9.050  -2.638 -11.765  0.00  0.00            
ATOM    636  O   LYS A  76     -10.138  -3.214 -11.732  0.00  0.00            
ATOM    637  N   LEU A  77      -8.687  -1.691 -10.912  0.00  0.00            
ATOM    638  CA  LEU A  77      -9.498  -1.173  -9.816  0.00  0.00            
ATOM    639  CB  LEU A  77      -8.775   0.020  -9.158  0.00  0.00            
ATOM    640  CG  LEU A  77      -7.544  -0.236  -8.272  0.00  0.00            
ATOM    641  CD1 LEU A  77      -6.324  -0.765  -9.022  0.00  0.00            
ATOM    642  CD2 LEU A  77      -7.120   1.093  -7.650  0.00  0.00            
ATOM    643  C   LEU A  77     -10.872  -0.705 -10.293  0.00  0.00            
ATOM    644  O   LEU A  77     -11.008   0.050 -11.257  0.00  0.00            
ATOM    645  N   ASN A  78     -11.920  -1.185  -9.648  0.00  0.00            
ATOM    646  CA  ASN A  78     -13.292  -1.031 -10.087  0.00  0.00            
ATOM    647  CB  ASN A  78     -13.829  -2.441 -10.399  0.00  0.00            
ATOM    648  CG  ASN A  78     -14.934  -2.368 -11.424  0.00  0.00            
ATOM    649  OD1 ASN A  78     -14.679  -2.397 -12.621  0.00  0.00            
ATOM    650  ND2 ASN A  78     -16.148  -2.170 -10.995  0.00  0.00            
ATOM    651  C   ASN A  78     -14.141  -0.230  -9.094  0.00  0.00            
ATOM    652  O   ASN A  78     -15.236  -0.636  -8.717  0.00  0.00            
ATOM    653  N   ILE A  79     -13.628   0.952  -8.748  0.00  0.00            
ATOM    654  CA  ILE A  79     -14.266   1.876  -7.813  0.00  0.00            
ATOM    655  CB  ILE A  79     -13.465   3.199  -7.659  0.00  0.00            
ATOM    656  CG2 ILE A  79     -14.305   4.358  -7.079  0.00  0.00            
ATOM    657  CG1 ILE A  79     -12.260   3.049  -6.705  0.00  0.00            
ATOM    658  CD1 ILE A  79     -11.124   2.165  -7.220  0.00  0.00            
ATOM    659  C   ILE A  79     -15.737   2.156  -8.156  0.00  0.00            
ATOM    660  O   ILE A  79     -16.059   2.491  -9.297  0.00  0.00            
ATOM    661  N   GLY A  80     -16.591   2.051  -7.134  0.00  0.00            
ATOM    662  CA  GLY A  80     -18.020   2.357  -7.192  0.00  0.00            
ATOM    663  C   GLY A  80     -18.384   3.779  -6.782  0.00  0.00            
ATOM    664  O   GLY A  80     -17.700   4.396  -5.968  0.00  0.00            
ATOM    665  N   GLU A  81     -19.470   4.305  -7.344  0.00  0.00            
ATOM    666  CA  GLU A  81     -19.960   5.655  -7.032  0.00  0.00            
ATOM    667  CB  GLU A  81     -20.705   6.263  -8.252  0.00  0.00            
ATOM    668  CG  GLU A  81     -19.789   6.682  -9.421  0.00  0.00            
ATOM    669  CD  GLU A  81     -20.523   7.476 -10.532  0.00  0.00            
ATOM    670  OE1 GLU A  81     -20.293   7.179 -11.732  0.00  0.00            
ATOM    671  OE2 GLU A  81     -21.268   8.435 -10.204  0.00  0.00            
ATOM    672  C   GLU A  81     -20.869   5.774  -5.798  0.00  0.00            
ATOM    673  O   GLU A  81     -21.019   6.859  -5.236  0.00  0.00            
ATOM    674  N   ASP A  82     -21.479   4.667  -5.391  0.00  0.00            
ATOM    675  CA  ASP A  82     -22.387   4.524  -4.252  0.00  0.00            
ATOM    676  CB  ASP A  82     -23.828   4.442  -4.798  0.00  0.00            
ATOM    677  CG  ASP A  82     -24.889   4.270  -3.702  0.00  0.00            
ATOM    678  OD1 ASP A  82     -25.098   3.113  -3.268  0.00  0.00            
ATOM    679  OD2 ASP A  82     -25.465   5.299  -3.285  0.00  0.00            
ATOM    680  C   ASP A  82     -22.034   3.263  -3.441  0.00  0.00            
ATOM    681  O   ASP A  82     -21.497   2.291  -3.979  0.00  0.00            
ATOM    682  N   VAL A  83     -22.391   3.281  -2.154  0.00  0.00            
ATOM    683  CA  VAL A  83     -22.222   2.200  -1.164  0.00  0.00            
ATOM    684  CB  VAL A  83     -23.097   2.449   0.082  0.00  0.00            
ATOM    685  CG1 VAL A  83     -22.925   1.360   1.148  0.00  0.00            
ATOM    686  CG2 VAL A  83     -22.749   3.781   0.762  0.00  0.00            
ATOM    687  C   VAL A  83     -22.501   0.802  -1.705  0.00  0.00            
ATOM    688  O   VAL A  83     -21.673  -0.082  -1.502  0.00  0.00            
ATOM    689  N   GLU A  84     -23.645   0.558  -2.356  0.00  0.00            
ATOM    690  CA  GLU A  84     -23.889  -0.808  -2.851  0.00  0.00            
ATOM    691  CB  GLU A  84     -25.365  -1.137  -3.194  0.00  0.00            
ATOM    692  CG  GLU A  84     -25.620  -2.646  -2.935  0.00  0.00            
ATOM    693  CD  GLU A  84     -26.657  -3.350  -3.832  0.00  0.00            
ATOM    694  OE1 GLU A  84     -27.653  -2.716  -4.241  0.00  0.00            
ATOM    695  OE2 GLU A  84     -26.461  -4.570  -4.090  0.00  0.00            
ATOM    696  C   GLU A  84     -22.985  -1.241  -4.004  0.00  0.00            
ATOM    697  O   GLU A  84     -22.455  -2.348  -4.008  0.00  0.00            
ATOM    698  N   GLU A  85     -22.807  -0.375  -4.993  0.00  0.00            
ATOM    699  CA  GLU A  85     -21.912  -0.617  -6.126  0.00  0.00            
ATOM    700  CB  GLU A  85     -22.016   0.590  -7.079  0.00  0.00            
ATOM    701  CG  GLU A  85     -21.370   0.362  -8.450  0.00  0.00            
ATOM    702  CD  GLU A  85     -21.605   1.578  -9.360  0.00  0.00            
ATOM    703  OE1 GLU A  85     -20.940   2.612  -9.118  0.00  0.00            
ATOM    704  OE2 GLU A  85     -22.449   1.476 -10.285  0.00  0.00            
ATOM    705  C   GLU A  85     -20.465  -0.883  -5.696  0.00  0.00            
ATOM    706  O   GLU A  85     -19.812  -1.778  -6.232  0.00  0.00            
ATOM    707  N   MET A  86     -19.975  -0.120  -4.717  0.00  0.00            
ATOM    708  CA  MET A  86     -18.637  -0.268  -4.146  0.00  0.00            
ATOM    709  CB  MET A  86     -18.190   1.083  -3.574  0.00  0.00            
ATOM    710  CG  MET A  86     -18.830   1.516  -2.270  0.00  0.00            
ATOM    711  SD  MET A  86     -18.620   3.291  -1.967  0.00  0.00            
ATOM    712  CE  MET A  86     -16.843   3.338  -1.639  0.00  0.00            
ATOM    713  C   MET A  86     -18.456  -1.542  -3.293  0.00  0.00            
ATOM    714  O   MET A  86     -17.585  -2.345  -3.619  0.00  0.00            
ATOM    715  N   LEU A  87     -19.352  -1.853  -2.349  0.00  0.00            
ATOM    716  CA  LEU A  87     -19.390  -3.187  -1.711  0.00  0.00            
ATOM    717  CB  LEU A  87     -20.544  -3.247  -0.683  0.00  0.00            
ATOM    718  CG  LEU A  87     -20.192  -2.850   0.763  0.00  0.00            
ATOM    719  CD1 LEU A  87     -19.518  -1.494   0.895  0.00  0.00            
ATOM    720  CD2 LEU A  87     -21.472  -2.817   1.600  0.00  0.00            
ATOM    721  C   LEU A  87     -19.479  -4.351  -2.706  0.00  0.00            
ATOM    722  O   LEU A  87     -18.818  -5.382  -2.552  0.00  0.00            
ATOM    723  N   ARG A  88     -20.325  -4.212  -3.732  0.00  0.00            
ATOM    724  CA  ARG A  88     -20.523  -5.250  -4.747  0.00  0.00            
ATOM    725  CB  ARG A  88     -21.926  -5.139  -5.367  0.00  0.00            
ATOM    726  CG  ARG A  88     -22.359  -6.487  -5.968  0.00  0.00            
ATOM    727  CD  ARG A  88     -23.851  -6.551  -6.324  0.00  0.00            
ATOM    728  NE  ARG A  88     -24.754  -6.518  -5.155  0.00  0.00            
ATOM    729  CZ  ARG A  88     -25.022  -7.431  -4.253  0.00  0.00            
ATOM    730  NH1 ARG A  88     -24.385  -8.548  -4.127  0.00  0.00            
ATOM    731  NH2 ARG A  88     -25.981  -7.207  -3.436  0.00  0.00            
ATOM    732  C   ARG A  88     -19.376  -5.411  -5.754  0.00  0.00            
ATOM    733  O   ARG A  88     -19.176  -6.516  -6.261  0.00  0.00            
ATOM    734  N   SER A  89     -18.589  -4.359  -5.980  0.00  0.00            
ATOM    735  CA  SER A  89     -17.210  -4.447  -6.493  0.00  0.00            
ATOM    736  CB  SER A  89     -16.578  -3.050  -6.654  0.00  0.00            
ATOM    737  OG  SER A  89     -15.160  -3.099  -6.690  0.00  0.00            
ATOM    738  C   SER A  89     -16.318  -5.325  -5.612  0.00  0.00            
ATOM    739  O   SER A  89     -15.787  -6.327  -6.099  0.00  0.00            
ATOM    740  N   ASP A  90     -16.151  -4.965  -4.335  0.00  0.00            
ATOM    741  CA  ASP A  90     -15.145  -5.580  -3.454  0.00  0.00            
ATOM    742  CB  ASP A  90     -14.677  -4.595  -2.383  0.00  0.00            
ATOM    743  CG  ASP A  90     -13.787  -3.581  -3.137  0.00  0.00            
ATOM    744  OD1 ASP A  90     -14.260  -2.981  -4.139  0.00  0.00            
ATOM    745  OD2 ASP A  90     -12.548  -3.619  -2.990  0.00  0.00            
ATOM    746  C   ASP A  90     -15.442  -7.071  -3.192  0.00  0.00            
ATOM    747  O   ASP A  90     -14.544  -7.899  -3.319  0.00  0.00            
ATOM    748  N   LEU A  91     -16.719  -7.460  -3.170  0.00  0.00            
ATOM    749  CA  LEU A  91     -17.177  -8.843  -3.384  0.00  0.00            
ATOM    750  CB  LEU A  91     -18.717  -8.831  -3.340  0.00  0.00            
ATOM    751  CG  LEU A  91     -19.354 -10.230  -3.417  0.00  0.00            
ATOM    752  CD1 LEU A  91     -19.131 -11.022  -2.130  0.00  0.00            
ATOM    753  CD2 LEU A  91     -20.850 -10.097  -3.687  0.00  0.00            
ATOM    754  C   LEU A  91     -16.657  -9.576  -4.633  0.00  0.00            
ATOM    755  O   LEU A  91     -16.098 -10.666  -4.518  0.00  0.00            
ATOM    756  N   ALA A  92     -16.930  -9.067  -5.836  0.00  0.00            
ATOM    757  CA  ALA A  92     -16.481  -9.689  -7.087  0.00  0.00            
ATOM    758  CB  ALA A  92     -17.020  -8.852  -8.254  0.00  0.00            
ATOM    759  C   ALA A  92     -14.951  -9.845  -7.129  0.00  0.00            
ATOM    760  O   ALA A  92     -14.458 -10.896  -7.547  0.00  0.00            
ATOM    761  N   LEU A  93     -14.215  -8.832  -6.652  0.00  0.00            
ATOM    762  CA  LEU A  93     -12.773  -8.927  -6.435  0.00  0.00            
ATOM    763  CB  LEU A  93     -12.179  -7.576  -5.981  0.00  0.00            
ATOM    764  CG  LEU A  93     -10.650  -7.626  -5.763  0.00  0.00            
ATOM    765  CD1 LEU A  93      -9.875  -8.039  -7.019  0.00  0.00            
ATOM    766  CD2 LEU A  93     -10.105  -6.262  -5.364  0.00  0.00            
ATOM    767  C   LEU A  93     -12.367 -10.093  -5.531  0.00  0.00            
ATOM    768  O   LEU A  93     -11.587 -10.957  -5.935  0.00  0.00            
ATOM    769  N   GLU A  94     -12.911 -10.122  -4.322  0.00  0.00            
ATOM    770  CA  GLU A  94     -12.703 -11.178  -3.334  0.00  0.00            
ATOM    771  CB  GLU A  94     -13.536 -10.863  -2.090  0.00  0.00            
ATOM    772  CG  GLU A  94     -13.007  -9.619  -1.363  0.00  0.00            
ATOM    773  CD  GLU A  94     -11.749  -9.950  -0.594  0.00  0.00            
ATOM    774  OE1 GLU A  94     -11.745 -10.714   0.382  0.00  0.00            
ATOM    775  OE2 GLU A  94     -10.626  -9.433  -0.755  0.00  0.00            
ATOM    776  C   GLU A  94     -12.958 -12.591  -3.883  0.00  0.00            
ATOM    777  O   GLU A  94     -12.116 -13.487  -3.769  0.00  0.00            
ATOM    778  N   LEU A  95     -14.089 -12.777  -4.560  0.00  0.00            
ATOM    779  CA  LEU A  95     -14.431 -13.987  -5.306  0.00  0.00            
ATOM    780  CB  LEU A  95     -15.855 -13.830  -5.888  0.00  0.00            
ATOM    781  CG  LEU A  95     -16.976 -14.439  -5.027  0.00  0.00            
ATOM    782  CD1 LEU A  95     -17.104 -13.819  -3.643  0.00  0.00            
ATOM    783  CD2 LEU A  95     -18.319 -14.258  -5.733  0.00  0.00            
ATOM    784  C   LEU A  95     -13.440 -14.382  -6.410  0.00  0.00            
ATOM    785  O   LEU A  95     -13.217 -15.577  -6.628  0.00  0.00            
ATOM    786  N   ASP A  96     -12.917 -13.445  -7.198  0.00  0.00            
ATOM    787  CA  ASP A  96     -11.840 -13.738  -8.151  0.00  0.00            
ATOM    788  CB  ASP A  96     -11.758 -12.699  -9.280  0.00  0.00            
ATOM    789  CG  ASP A  96     -12.453 -13.313 -10.498  0.00  0.00            
ATOM    790  OD1 ASP A  96     -13.701 -13.244 -10.566  0.00  0.00            
ATOM    791  OD2 ASP A  96     -11.797 -14.115 -11.198  0.00  0.00            
ATOM    792  C   ASP A  96     -10.500 -14.095  -7.500  0.00  0.00            
ATOM    793  O   ASP A  96      -9.903 -15.116  -7.854  0.00  0.00            
ATOM    794  N   GLY A  97     -10.070 -13.358  -6.483  0.00  0.00            
ATOM    795  CA  GLY A  97      -8.958 -13.771  -5.626  0.00  0.00            
ATOM    796  C   GLY A  97      -9.062 -15.202  -5.084  0.00  0.00            
ATOM    797  O   GLY A  97      -8.165 -16.024  -5.273  0.00  0.00            
ATOM    798  N   ALA A  98     -10.187 -15.537  -4.458  0.00  0.00            
ATOM    799  CA  ALA A  98     -10.501 -16.875  -3.958  0.00  0.00            
ATOM    800  CB  ALA A  98     -11.854 -16.771  -3.246  0.00  0.00            
ATOM    801  C   ALA A  98     -10.475 -17.997  -5.013  0.00  0.00            
ATOM    802  O   ALA A  98     -10.065 -19.120  -4.702  0.00  0.00            
ATOM    803  N   LYS A  99     -10.888 -17.716  -6.260  0.00  0.00            
ATOM    804  CA  LYS A  99     -10.674 -18.615  -7.414  0.00  0.00            
ATOM    805  CB  LYS A  99     -11.381 -18.098  -8.683  0.00  0.00            
ATOM    806  CG  LYS A  99     -12.900 -18.339  -8.628  0.00  0.00            
ATOM    807  CD  LYS A  99     -13.623 -17.958  -9.933  0.00  0.00            
ATOM    808  CE  LYS A  99     -13.559 -16.468 -10.296  0.00  0.00            
ATOM    809  NZ  LYS A  99     -14.350 -15.608  -9.380  0.00  0.00            
ATOM    810  C   LYS A  99      -9.186 -18.918  -7.657  0.00  0.00            
ATOM    811  O   LYS A  99      -8.795 -20.083  -7.708  0.00  0.00            
ATOM    812  N   ASN A 100      -8.361 -17.879  -7.769  0.00  0.00            
ATOM    813  CA  ASN A 100      -6.902 -17.968  -7.924  0.00  0.00            
ATOM    814  CB  ASN A 100      -6.368 -16.539  -8.163  0.00  0.00            
ATOM    815  CG  ASN A 100      -6.750 -15.994  -9.525  0.00  0.00            
ATOM    816  OD1 ASN A 100      -6.112 -16.269 -10.524  0.00  0.00            
ATOM    817  ND2 ASN A 100      -7.800 -15.234  -9.651  0.00  0.00            
ATOM    818  C   ASN A 100      -6.169 -18.680  -6.774  0.00  0.00            
ATOM    819  O   ASN A 100      -5.319 -19.536  -7.014  0.00  0.00            
ATOM    820  N   LEU A 101      -6.521 -18.368  -5.527  0.00  0.00            
ATOM    821  CA  LEU A 101      -6.058 -19.097  -4.346  0.00  0.00            
ATOM    822  CB  LEU A 101      -6.783 -18.545  -3.103  0.00  0.00            
ATOM    823  CG  LEU A 101      -6.151 -17.258  -2.553  0.00  0.00            
ATOM    824  CD1 LEU A 101      -7.108 -16.540  -1.614  0.00  0.00            
ATOM    825  CD2 LEU A 101      -4.895 -17.584  -1.747  0.00  0.00            
ATOM    826  C   LEU A 101      -6.255 -20.613  -4.472  0.00  0.00            
ATOM    827  O   LEU A 101      -5.307 -21.383  -4.331  0.00  0.00            
ATOM    828  N   ARG A 102      -7.490 -21.044  -4.748  0.00  0.00            
ATOM    829  CA  ARG A 102      -7.883 -22.458  -4.895  0.00  0.00            
ATOM    830  CB  ARG A 102      -9.414 -22.538  -5.031  0.00  0.00            
ATOM    831  CG  ARG A 102     -10.079 -22.262  -3.664  0.00  0.00            
ATOM    832  CD  ARG A 102     -11.599 -22.083  -3.770  0.00  0.00            
ATOM    833  NE  ARG A 102     -12.259 -22.186  -2.450  0.00  0.00            
ATOM    834  CZ  ARG A 102     -12.932 -21.295  -1.768  0.00  0.00            
ATOM    835  NH1 ARG A 102     -13.040 -20.055  -2.066  0.00  0.00            
ATOM    836  NH2 ARG A 102     -13.571 -21.658  -0.727  0.00  0.00            
ATOM    837  C   ARG A 102      -7.095 -23.235  -5.958  0.00  0.00            
ATOM    838  O   ARG A 102      -6.666 -24.354  -5.686  0.00  0.00            
ATOM    839  N   GLU A 103      -6.832 -22.630  -7.116  0.00  0.00            
ATOM    840  CA  GLU A 103      -5.822 -23.099  -8.089  0.00  0.00            
ATOM    841  CB  GLU A 103      -5.770 -22.110  -9.282  0.00  0.00            
ATOM    842  CG  GLU A 103      -4.700 -22.430 -10.350  0.00  0.00            
ATOM    843  CD  GLU A 103      -4.333 -21.241 -11.261  0.00  0.00            
ATOM    844  OE1 GLU A 103      -4.358 -20.072 -10.816  0.00  0.00            
ATOM    845  OE2 GLU A 103      -3.897 -21.488 -12.409  0.00  0.00            
ATOM    846  C   GLU A 103      -4.426 -23.274  -7.474  0.00  0.00            
ATOM    847  O   GLU A 103      -3.860 -24.373  -7.478  0.00  0.00            
ATOM    848  N   ALA A 104      -3.852 -22.179  -6.979  0.00  0.00            
ATOM    849  CA  ALA A 104      -2.490 -22.128  -6.469  0.00  0.00            
ATOM    850  CB  ALA A 104      -2.204 -20.688  -6.039  0.00  0.00            
ATOM    851  C   ALA A 104      -2.203 -23.143  -5.349  0.00  0.00            
ATOM    852  O   ALA A 104      -1.180 -23.824  -5.368  0.00  0.00            
ATOM    853  N   ILE A 105      -3.128 -23.271  -4.401  0.00  0.00            
ATOM    854  CA  ILE A 105      -3.159 -24.238  -3.293  0.00  0.00            
ATOM    855  CB  ILE A 105      -4.407 -23.913  -2.424  0.00  0.00            
ATOM    856  CG2 ILE A 105      -4.812 -25.036  -1.457  0.00  0.00            
ATOM    857  CG1 ILE A 105      -4.162 -22.617  -1.617  0.00  0.00            
ATOM    858  CD1 ILE A 105      -5.435 -21.997  -1.024  0.00  0.00            
ATOM    859  C   ILE A 105      -3.131 -25.700  -3.730  0.00  0.00            
ATOM    860  O   ILE A 105      -2.420 -26.505  -3.124  0.00  0.00            
ATOM    861  N   GLY A 106      -3.913 -26.053  -4.752  0.00  0.00            
ATOM    862  CA  GLY A 106      -3.838 -27.359  -5.415  0.00  0.00            
ATOM    863  C   GLY A 106      -2.486 -27.609  -6.081  0.00  0.00            
ATOM    864  O   GLY A 106      -1.872 -28.653  -5.875  0.00  0.00            
ATOM    865  N   TYR A 107      -2.004 -26.638  -6.861  0.00  0.00            
ATOM    866  CA  TYR A 107      -0.685 -26.714  -7.492  0.00  0.00            
ATOM    867  CB  TYR A 107      -0.488 -25.552  -8.450  0.00  0.00            
ATOM    868  CG  TYR A 107       0.844 -25.666  -9.147  0.00  0.00            
ATOM    869  CD1 TYR A 107       1.107 -26.770  -9.987  0.00  0.00            
ATOM    870  CE1 TYR A 107       2.405 -26.970 -10.494  0.00  0.00            
ATOM    871  CZ  TYR A 107       3.442 -26.087 -10.137  0.00  0.00            
ATOM    872  OH  TYR A 107       4.697 -26.293 -10.598  0.00  0.00            
ATOM    873  CE2 TYR A 107       3.158 -24.971  -9.328  0.00  0.00            
ATOM    874  CD2 TYR A 107       1.863 -24.754  -8.833  0.00  0.00            
ATOM    875  C   TYR A 107       0.478 -26.892  -6.497  0.00  0.00            
ATOM    876  O   TYR A 107       1.248 -27.842  -6.629  0.00  0.00            
ATOM    877  N   ALA A 108       0.580 -26.026  -5.489  0.00  0.00            
ATOM    878  CA  ALA A 108       1.560 -26.106  -4.403  0.00  0.00            
ATOM    879  CB  ALA A 108       1.322 -24.923  -3.459  0.00  0.00            
ATOM    880  C   ALA A 108       1.586 -27.455  -3.668  0.00  0.00            
ATOM    881  O   ALA A 108       2.670 -27.952  -3.380  0.00  0.00            
ATOM    882  N   ASP A 109       0.422 -28.074  -3.424  0.00  0.00            
ATOM    883  CA  ASP A 109       0.364 -29.474  -2.981  0.00  0.00            
ATOM    884  CB  ASP A 109      -1.096 -29.965  -2.836  0.00  0.00            
ATOM    885  CG  ASP A 109      -1.241 -31.195  -1.919  0.00  0.00            
ATOM    886  OD1 ASP A 109      -0.440 -32.140  -2.037  0.00  0.00            
ATOM    887  OD2 ASP A 109      -2.152 -31.182  -1.058  0.00  0.00            
ATOM    888  C   ASP A 109       1.150 -30.417  -3.904  0.00  0.00            
ATOM    889  O   ASP A 109       2.092 -31.091  -3.498  0.00  0.00            
ATOM    890  N   SER A 110       0.763 -30.433  -5.176  0.00  0.00            
ATOM    891  CA  SER A 110       1.289 -31.361  -6.177  0.00  0.00            
ATOM    892  CB  SER A 110       0.493 -31.227  -7.481  0.00  0.00            
ATOM    893  OG  SER A 110       0.761 -30.011  -8.162  0.00  0.00            
ATOM    894  C   SER A 110       2.781 -31.270  -6.503  0.00  0.00            
ATOM    895  O   SER A 110       3.354 -32.260  -6.952  0.00  0.00            
ATOM    896  N   VAL A 111       3.412 -30.115  -6.263  0.00  0.00            
ATOM    897  CA  VAL A 111       4.885 -29.952  -6.303  0.00  0.00            
ATOM    898  CB  VAL A 111       5.342 -28.807  -7.227  0.00  0.00            
ATOM    899  CG1 VAL A 111       4.905 -29.095  -8.665  0.00  0.00            
ATOM    900  CG2 VAL A 111       4.835 -27.424  -6.807  0.00  0.00            
ATOM    901  C   VAL A 111       5.524 -29.860  -4.913  0.00  0.00            
ATOM    902  O   VAL A 111       6.619 -29.331  -4.744  0.00  0.00            
ATOM    903  N   HIS A 112       4.834 -30.430  -3.923  0.00  0.00            
ATOM    904  CA  HIS A 112       5.200 -30.615  -2.512  0.00  0.00            
ATOM    905  CB  HIS A 112       6.175 -31.802  -2.391  0.00  0.00            
ATOM    906  CG  HIS A 112       5.687 -33.074  -3.046  0.00  0.00            
ATOM    907  ND1 HIS A 112       6.494 -33.987  -3.725  0.00  0.00            
ATOM    908  CE1 HIS A 112       5.668 -34.923  -4.210  0.00  0.00            
ATOM    909  NE2 HIS A 112       4.398 -34.657  -3.859  0.00  0.00            
ATOM    910  CD2 HIS A 112       4.391 -33.498  -3.116  0.00  0.00            
ATOM    911  C   HIS A 112       5.665 -29.348  -1.768  0.00  0.00            
ATOM    912  O   HIS A 112       6.259 -29.450  -0.692  0.00  0.00            
ATOM    913  N   ASP A 113       5.306 -28.146  -2.242  0.00  0.00            
ATOM    914  CA  ASP A 113       5.466 -26.911  -1.467  0.00  0.00            
ATOM    915  CB  ASP A 113       5.747 -25.658  -2.312  0.00  0.00            
ATOM    916  CG  ASP A 113       6.270 -24.502  -1.432  0.00  0.00            
ATOM    917  OD1 ASP A 113       6.253 -24.579  -0.179  0.00  0.00            
ATOM    918  OD2 ASP A 113       6.666 -23.443  -1.967  0.00  0.00            
ATOM    919  C   ASP A 113       4.342 -26.710  -0.433  0.00  0.00            
ATOM    920  O   ASP A 113       3.504 -25.801  -0.495  0.00  0.00            
ATOM    921  N   TYR A 114       4.387 -27.572   0.579  0.00  0.00            
ATOM    922  CA  TYR A 114       3.424 -27.623   1.669  0.00  0.00            
ATOM    923  CB  TYR A 114       3.590 -28.929   2.459  0.00  0.00            
ATOM    924  CG  TYR A 114       3.082 -30.125   1.673  0.00  0.00            
ATOM    925  CD1 TYR A 114       1.694 -30.284   1.484  0.00  0.00            
ATOM    926  CE1 TYR A 114       1.205 -31.313   0.653  0.00  0.00            
ATOM    927  CZ  TYR A 114       2.104 -32.202   0.028  0.00  0.00            
ATOM    928  OH  TYR A 114       1.642 -33.163  -0.810  0.00  0.00            
ATOM    929  CE2 TYR A 114       3.488 -32.079   0.267  0.00  0.00            
ATOM    930  CD2 TYR A 114       3.980 -31.031   1.073  0.00  0.00            
ATOM    931  C   TYR A 114       3.377 -26.388   2.562  0.00  0.00            
ATOM    932  O   TYR A 114       2.306 -26.045   3.041  0.00  0.00            
ATOM    933  N   VAL A 115       4.490 -25.680   2.758  0.00  0.00            
ATOM    934  CA  VAL A 115       4.489 -24.449   3.573  0.00  0.00            
ATOM    935  CB  VAL A 115       5.815 -24.259   4.328  0.00  0.00            
ATOM    936  CG1 VAL A 115       6.966 -23.825   3.428  0.00  0.00            
ATOM    937  CG2 VAL A 115       5.686 -23.246   5.470  0.00  0.00            
ATOM    938  C   VAL A 115       4.029 -23.198   2.821  0.00  0.00            
ATOM    939  O   VAL A 115       3.384 -22.338   3.417  0.00  0.00            
ATOM    940  N   SER A 116       4.268 -23.106   1.506  0.00  0.00            
ATOM    941  CA  SER A 116       3.527 -22.146   0.663  0.00  0.00            
ATOM    942  CB  SER A 116       3.974 -22.142  -0.802  0.00  0.00            
ATOM    943  OG  SER A 116       5.261 -21.581  -0.945  0.00  0.00            
ATOM    944  C   SER A 116       2.024 -22.406   0.661  0.00  0.00            
ATOM    945  O   SER A 116       1.230 -21.482   0.817  0.00  0.00            
ATOM    946  N   ARG A 117       1.626 -23.666   0.463  0.00  0.00            
ATOM    947  CA  ARG A 117       0.241 -24.146   0.590  0.00  0.00            
ATOM    948  CB  ARG A 117       0.242 -25.643   0.279  0.00  0.00            
ATOM    949  CG  ARG A 117      -1.076 -26.358   0.576  0.00  0.00            
ATOM    950  CD  ARG A 117      -0.962 -27.768   0.002  0.00  0.00            
ATOM    951  NE  ARG A 117      -2.077 -28.637   0.404  0.00  0.00            
ATOM    952  CZ  ARG A 117      -3.266 -28.745  -0.124  0.00  0.00            
ATOM    953  NH1 ARG A 117      -3.723 -27.983  -1.050  0.00  0.00            
ATOM    954  NH2 ARG A 117      -4.009 -29.738   0.195  0.00  0.00            
ATOM    955  C   ARG A 117      -0.403 -23.802   1.933  0.00  0.00            
ATOM    956  O   ARG A 117      -1.470 -23.199   1.922  0.00  0.00            
ATOM    957  N   ASP A 118       0.239 -24.145   3.048  0.00  0.00            
ATOM    958  CA  ASP A 118      -0.193 -23.773   4.401  0.00  0.00            
ATOM    959  CB  ASP A 118       0.746 -24.332   5.491  0.00  0.00            
ATOM    960  CG  ASP A 118       0.469 -25.801   5.885  0.00  0.00            
ATOM    961  OD1 ASP A 118      -0.345 -26.474   5.210  0.00  0.00            
ATOM    962  OD2 ASP A 118       1.040 -26.240   6.914  0.00  0.00            
ATOM    963  C   ASP A 118      -0.478 -22.269   4.545  0.00  0.00            
ATOM    964  O   ASP A 118      -1.614 -21.876   4.827  0.00  0.00            
ATOM    965  N   MET A 119       0.512 -21.434   4.222  0.00  0.00            
ATOM    966  CA  MET A 119       0.356 -19.980   4.110  0.00  0.00            
ATOM    967  CB  MET A 119       1.674 -19.380   3.588  0.00  0.00            
ATOM    968  CG  MET A 119       1.590 -17.878   3.284  0.00  0.00            
ATOM    969  SD  MET A 119       3.145 -17.124   2.731  0.00  0.00            
ATOM    970  CE  MET A 119       4.123 -17.109   4.258  0.00  0.00            
ATOM    971  C   MET A 119      -0.857 -19.536   3.272  0.00  0.00            
ATOM    972  O   MET A 119      -1.618 -18.664   3.690  0.00  0.00            
ATOM    973  N   MET A 120      -1.036 -20.098   2.076  0.00  0.00            
ATOM    974  CA  MET A 120      -2.174 -19.782   1.203  0.00  0.00            
ATOM    975  CB  MET A 120      -1.949 -20.339  -0.207  0.00  0.00            
ATOM    976  CG  MET A 120      -0.870 -19.564  -0.971  0.00  0.00            
ATOM    977  SD  MET A 120      -0.657 -20.064  -2.704  0.00  0.00            
ATOM    978  CE  MET A 120      -0.048 -21.757  -2.517  0.00  0.00            
ATOM    979  C   MET A 120      -3.549 -20.200   1.738  0.00  0.00            
ATOM    980  O   MET A 120      -4.531 -19.511   1.482  0.00  0.00            
ATOM    981  N   ILE A 121      -3.646 -21.314   2.461  0.00  0.00            
ATOM    982  CA  ILE A 121      -4.881 -21.768   3.128  0.00  0.00            
ATOM    983  CB  ILE A 121      -4.727 -23.247   3.561  0.00  0.00            
ATOM    984  CG2 ILE A 121      -5.892 -23.702   4.464  0.00  0.00            
ATOM    985  CG1 ILE A 121      -4.659 -24.162   2.312  0.00  0.00            
ATOM    986  CD1 ILE A 121      -4.099 -25.562   2.599  0.00  0.00            
ATOM    987  C   ILE A 121      -5.277 -20.868   4.303  0.00  0.00            
ATOM    988  O   ILE A 121      -6.454 -20.534   4.432  0.00  0.00            
ATOM    989  N   GLU A 122      -4.319 -20.448   5.137  0.00  0.00            
ATOM    990  CA  GLU A 122      -4.533 -19.364   6.114  0.00  0.00            
ATOM    991  CB  GLU A 122      -3.220 -18.949   6.798  0.00  0.00            
ATOM    992  CG  GLU A 122      -2.570 -19.989   7.714  0.00  0.00            
ATOM    993  CD  GLU A 122      -1.217 -19.429   8.167  0.00  0.00            
ATOM    994  OE1 GLU A 122      -1.200 -18.394   8.870  0.00  0.00            
ATOM    995  OE2 GLU A 122      -0.154 -19.875   7.686  0.00  0.00            
ATOM    996  C   GLU A 122      -5.156 -18.126   5.472  0.00  0.00            
ATOM    997  O   GLU A 122      -6.236 -17.695   5.879  0.00  0.00            
ATOM    998  N   ILE A 123      -4.482 -17.612   4.439  0.00  0.00            
ATOM    999  CA  ILE A 123      -4.928 -16.472   3.637  0.00  0.00            
ATOM   1000  CB  ILE A 123      -3.868 -16.078   2.580  0.00  0.00            
ATOM   1001  CG2 ILE A 123      -4.441 -15.034   1.602  0.00  0.00            
ATOM   1002  CG1 ILE A 123      -2.613 -15.517   3.295  0.00  0.00            
ATOM   1003  CD1 ILE A 123      -1.386 -15.335   2.392  0.00  0.00            
ATOM   1004  C   ILE A 123      -6.332 -16.680   3.048  0.00  0.00            
ATOM   1005  O   ILE A 123      -7.202 -15.836   3.228  0.00  0.00            
ATOM   1006  N   LEU A 124      -6.602 -17.809   2.386  0.00  0.00            
ATOM   1007  CA  LEU A 124      -7.941 -18.170   1.895  0.00  0.00            
ATOM   1008  CB  LEU A 124      -7.869 -19.532   1.175  0.00  0.00            
ATOM   1009  CG  LEU A 124      -9.207 -20.023   0.588  0.00  0.00            
ATOM   1010  CD1 LEU A 124      -9.775 -19.088  -0.480  0.00  0.00            
ATOM   1011  CD2 LEU A 124      -9.011 -21.385  -0.078  0.00  0.00            
ATOM   1012  C   LEU A 124      -9.030 -18.114   2.964  0.00  0.00            
ATOM   1013  O   LEU A 124     -10.133 -17.656   2.689  0.00  0.00            
ATOM   1014  N   ARG A 125      -8.724 -18.570   4.176  0.00  0.00            
ATOM   1015  CA  ARG A 125      -9.619 -18.508   5.336  0.00  0.00            
ATOM   1016  CB  ARG A 125      -9.064 -19.489   6.386  0.00  0.00            
ATOM   1017  CG  ARG A 125     -10.032 -19.863   7.521  0.00  0.00            
ATOM   1018  CD  ARG A 125      -9.620 -19.286   8.882  0.00  0.00            
ATOM   1019  NE  ARG A 125      -9.882 -17.841   8.966  0.00  0.00            
ATOM   1020  CZ  ARG A 125      -9.032 -16.847   9.015  0.00  0.00            
ATOM   1021  NH1 ARG A 125      -7.757 -16.974   8.925  0.00  0.00            
ATOM   1022  NH2 ARG A 125      -9.470 -15.646   9.092  0.00  0.00            
ATOM   1023  C   ARG A 125      -9.867 -17.094   5.878  0.00  0.00            
ATOM   1024  O   ARG A 125     -10.923 -16.861   6.464  0.00  0.00            
ATOM   1025  N   ASP A 126      -8.920 -16.171   5.718  0.00  0.00            
ATOM   1026  CA  ASP A 126      -9.187 -14.725   5.817  0.00  0.00            
ATOM   1027  CB  ASP A 126      -7.883 -13.900   5.811  0.00  0.00            
ATOM   1028  CG  ASP A 126      -6.878 -14.245   6.915  0.00  0.00            
ATOM   1029  OD1 ASP A 126      -5.667 -14.304   6.610  0.00  0.00            
ATOM   1030  OD2 ASP A 126      -7.305 -14.467   8.073  0.00  0.00            
ATOM   1031  C   ASP A 126     -10.129 -14.236   4.718  0.00  0.00            
ATOM   1032  O   ASP A 126     -11.170 -13.663   5.026  0.00  0.00            
ATOM   1033  N   GLU A 127      -9.808 -14.517   3.452  0.00  0.00            
ATOM   1034  CA  GLU A 127     -10.658 -14.111   2.328  0.00  0.00            
ATOM   1035  CB  GLU A 127     -10.074 -14.458   0.945  0.00  0.00            
ATOM   1036  CG  GLU A 127      -8.636 -14.025   0.612  0.00  0.00            
ATOM   1037  CD  GLU A 127      -8.296 -12.527   0.679  0.00  0.00            
ATOM   1038  OE1 GLU A 127      -7.090 -12.194   0.597  0.00  0.00            
ATOM   1039  OE2 GLU A 127      -9.160 -11.629   0.786  0.00  0.00            
ATOM   1040  C   GLU A 127     -12.099 -14.584   2.386  0.00  0.00            
ATOM   1041  O   GLU A 127     -13.029 -13.824   2.146  0.00  0.00            
ATOM   1042  N   GLU A 128     -12.305 -15.843   2.739  0.00  0.00            
ATOM   1043  CA  GLU A 128     -13.637 -16.346   3.028  0.00  0.00            
ATOM   1044  CB  GLU A 128     -13.562 -17.848   3.397  0.00  0.00            
ATOM   1045  CG  GLU A 128     -14.504 -18.756   2.584  0.00  0.00            
ATOM   1046  CD  GLU A 128     -13.839 -19.414   1.358  0.00  0.00            
ATOM   1047  OE1 GLU A 128     -14.265 -19.175   0.201  0.00  0.00            
ATOM   1048  OE2 GLU A 128     -12.986 -20.321   1.516  0.00  0.00            
ATOM   1049  C   GLU A 128     -14.400 -15.554   4.113  0.00  0.00            
ATOM   1050  O   GLU A 128     -15.623 -15.461   4.064  0.00  0.00            
ATOM   1051  N   GLY A 129     -13.678 -14.975   5.078  0.00  0.00            
ATOM   1052  CA  GLY A 129     -14.177 -14.043   6.094  0.00  0.00            
ATOM   1053  C   GLY A 129     -14.615 -12.682   5.555  0.00  0.00            
ATOM   1054  O   GLY A 129     -15.702 -12.209   5.880  0.00  0.00            
ATOM   1055  N   HIS A 130     -13.763 -12.067   4.736  0.00  0.00            
ATOM   1056  CA  HIS A 130     -14.038 -10.853   3.948  0.00  0.00            
ATOM   1057  CB  HIS A 130     -12.808 -10.563   3.092  0.00  0.00            
ATOM   1058  CG  HIS A 130     -11.460 -10.459   3.781  0.00  0.00            
ATOM   1059  ND1 HIS A 130     -10.241 -10.422   3.098  0.00  0.00            
ATOM   1060  CE1 HIS A 130      -9.286 -10.308   4.037  0.00  0.00            
ATOM   1061  NE2 HIS A 130      -9.833 -10.295   5.256  0.00  0.00            
ATOM   1062  CD2 HIS A 130     -11.204 -10.367   5.118  0.00  0.00            
ATOM   1063  C   HIS A 130     -15.312 -11.015   3.105  0.00  0.00            
ATOM   1064  O   HIS A 130     -16.265 -10.253   3.250  0.00  0.00            
ATOM   1065  N   ILE A 131     -15.360 -12.078   2.293  0.00  0.00            
ATOM   1066  CA  ILE A 131     -16.531 -12.525   1.516  0.00  0.00            
ATOM   1067  CB  ILE A 131     -16.234 -13.856   0.782  0.00  0.00            
ATOM   1068  CG2 ILE A 131     -17.505 -14.429   0.122  0.00  0.00            
ATOM   1069  CG1 ILE A 131     -15.149 -13.625  -0.295  0.00  0.00            
ATOM   1070  CD1 ILE A 131     -14.528 -14.902  -0.878  0.00  0.00            
ATOM   1071  C   ILE A 131     -17.810 -12.600   2.357  0.00  0.00            
ATOM   1072  O   ILE A 131     -18.833 -12.028   1.976  0.00  0.00            
ATOM   1073  N   ASP A 132     -17.761 -13.299   3.492  0.00  0.00            
ATOM   1074  CA  ASP A 132     -18.874 -13.365   4.442  0.00  0.00            
ATOM   1075  CB  ASP A 132     -18.564 -14.372   5.591  0.00  0.00            
ATOM   1076  CG  ASP A 132     -19.189 -15.789   5.497  0.00  0.00            
ATOM   1077  OD1 ASP A 132     -20.023 -16.056   4.599  0.00  0.00            
ATOM   1078  OD2 ASP A 132     -18.896 -16.621   6.398  0.00  0.00            
ATOM   1079  C   ASP A 132     -19.338 -12.014   5.022  0.00  0.00            
ATOM   1080  O   ASP A 132     -20.541 -11.818   5.244  0.00  0.00            
ATOM   1081  N   TRP A 133     -18.414 -11.084   5.289  0.00  0.00            
ATOM   1082  CA  TRP A 133     -18.771  -9.711   5.659  0.00  0.00            
ATOM   1083  CB  TRP A 133     -17.569  -8.914   6.177  0.00  0.00            
ATOM   1084  CG  TRP A 133     -17.986  -7.569   6.689  0.00  0.00            
ATOM   1085  CD1 TRP A 133     -18.936  -7.362   7.630  0.00  0.00            
ATOM   1086  NE1 TRP A 133     -19.217  -6.013   7.714  0.00  0.00            
ATOM   1087  CE2 TRP A 133     -18.461  -5.284   6.824  0.00  0.00            
ATOM   1088  CZ2 TRP A 133     -18.444  -3.921   6.491  0.00  0.00            
ATOM   1089  CH2 TRP A 133     -17.577  -3.483   5.475  0.00  0.00            
ATOM   1090  CZ3 TRP A 133     -16.737  -4.408   4.831  0.00  0.00            
ATOM   1091  CE3 TRP A 133     -16.757  -5.771   5.180  0.00  0.00            
ATOM   1092  CD2 TRP A 133     -17.637  -6.249   6.172  0.00  0.00            
ATOM   1093  C   TRP A 133     -19.534  -8.986   4.543  0.00  0.00            
ATOM   1094  O   TRP A 133     -20.705  -8.647   4.741  0.00  0.00            
ATOM   1095  N   LEU A 134     -18.924  -8.830   3.361  0.00  0.00            
ATOM   1096  CA  LEU A 134     -19.562  -8.243   2.174  0.00  0.00            
ATOM   1097  CB  LEU A 134     -18.648  -8.390   0.929  0.00  0.00            
ATOM   1098  CG  LEU A 134     -17.525  -7.352   0.704  0.00  0.00            
ATOM   1099  CD1 LEU A 134     -18.031  -5.917   0.779  0.00  0.00            
ATOM   1100  CD2 LEU A 134     -16.344  -7.499   1.651  0.00  0.00            
ATOM   1101  C   LEU A 134     -20.960  -8.819   1.904  0.00  0.00            
ATOM   1102  O   LEU A 134     -21.936  -8.068   1.841  0.00  0.00            
ATOM   1103  N   GLU A 135     -21.086 -10.144   1.772  0.00  0.00            
ATOM   1104  CA  GLU A 135     -22.394 -10.765   1.516  0.00  0.00            
ATOM   1105  CB  GLU A 135     -22.333 -12.021   0.619  0.00  0.00            
ATOM   1106  CG  GLU A 135     -22.408 -11.668  -0.889  0.00  0.00            
ATOM   1107  CD  GLU A 135     -23.820 -11.408  -1.480  0.00  0.00            
ATOM   1108  OE1 GLU A 135     -24.599 -12.385  -1.600  0.00  0.00            
ATOM   1109  OE2 GLU A 135     -24.101 -10.268  -1.943  0.00  0.00            
ATOM   1110  C   GLU A 135     -23.398 -10.860   2.683  0.00  0.00            
ATOM   1111  O   GLU A 135     -24.551 -11.248   2.485  0.00  0.00            
ATOM   1112  N   THR A 136     -23.037 -10.367   3.866  0.00  0.00            
ATOM   1113  CA  THR A 136     -24.000  -9.949   4.909  0.00  0.00            
ATOM   1114  CB  THR A 136     -23.373 -10.101   6.307  0.00  0.00            
ATOM   1115  CG2 THR A 136     -24.343  -9.752   7.435  0.00  0.00            
ATOM   1116  OG1 THR A 136     -23.008 -11.441   6.533  0.00  0.00            
ATOM   1117  C   THR A 136     -24.441  -8.513   4.724  0.00  0.00            
ATOM   1118  O   THR A 136     -25.639  -8.242   4.738  0.00  0.00            
ATOM   1119  N   GLU A 137     -23.495  -7.586   4.572  0.00  0.00            
ATOM   1120  CA  GLU A 137     -23.767  -6.155   4.385  0.00  0.00            
ATOM   1121  CB  GLU A 137     -22.471  -5.338   4.338  0.00  0.00            
ATOM   1122  CG  GLU A 137     -21.627  -5.427   5.626  0.00  0.00            
ATOM   1123  CD  GLU A 137     -22.226  -4.790   6.898  0.00  0.00            
ATOM   1124  OE1 GLU A 137     -21.880  -5.194   8.037  0.00  0.00            
ATOM   1125  OE2 GLU A 137     -22.972  -3.792   6.813  0.00  0.00            
ATOM   1126  C   GLU A 137     -24.709  -5.853   3.212  0.00  0.00            
ATOM   1127  O   GLU A 137     -25.741  -5.199   3.375  0.00  0.00            
ATOM   1128  N   LEU A 138     -24.414  -6.427   2.051  0.00  0.00            
ATOM   1129  CA  LEU A 138     -25.249  -6.409   0.847  0.00  0.00            
ATOM   1130  CB  LEU A 138     -24.444  -7.158  -0.232  0.00  0.00            
ATOM   1131  CG  LEU A 138     -23.172  -6.389  -0.672  0.00  0.00            
ATOM   1132  CD1 LEU A 138     -22.235  -7.270  -1.489  0.00  0.00            
ATOM   1133  CD2 LEU A 138     -23.526  -5.177  -1.532  0.00  0.00            
ATOM   1134  C   LEU A 138     -26.683  -6.911   1.054  0.00  0.00            
ATOM   1135  O   LEU A 138     -27.646  -6.307   0.578  0.00  0.00            
ATOM   1136  N   ASP A 139     -26.850  -7.996   1.803  0.00  0.00            
ATOM   1137  CA  ASP A 139     -28.171  -8.515   2.147  0.00  0.00            
ATOM   1138  CB  ASP A 139     -28.054 -10.035   2.360  0.00  0.00            
ATOM   1139  CG  ASP A 139     -29.399 -10.767   2.274  0.00  0.00            
ATOM   1140  OD1 ASP A 139     -30.249 -10.397   1.433  0.00  0.00            
ATOM   1141  OD2 ASP A 139     -29.637 -11.631   3.152  0.00  0.00            
ATOM   1142  C   ASP A 139     -28.880  -7.767   3.293  0.00  0.00            
ATOM   1143  O   ASP A 139     -30.106  -7.819   3.415  0.00  0.00            
ATOM   1144  N   LEU A 140     -28.151  -7.073   4.164  0.00  0.00            
ATOM   1145  CA  LEU A 140     -28.705  -6.094   5.103  0.00  0.00            
ATOM   1146  CB  LEU A 140     -27.633  -5.699   6.142  0.00  0.00            
ATOM   1147  CG  LEU A 140     -27.342  -6.760   7.218  0.00  0.00            
ATOM   1148  CD1 LEU A 140     -26.147  -6.319   8.059  0.00  0.00            
ATOM   1149  CD2 LEU A 140     -28.519  -6.950   8.180  0.00  0.00            
ATOM   1150  C   LEU A 140     -29.284  -4.865   4.404  0.00  0.00            
ATOM   1151  O   LEU A 140     -30.417  -4.494   4.711  0.00  0.00            
ATOM   1152  N   ILE A 141     -28.544  -4.278   3.461  0.00  0.00            
ATOM   1153  CA  ILE A 141     -29.002  -3.177   2.596  0.00  0.00            
ATOM   1154  CB  ILE A 141     -27.960  -2.858   1.485  0.00  0.00            
ATOM   1155  CG2 ILE A 141     -28.546  -1.924   0.404  0.00  0.00            
ATOM   1156  CG1 ILE A 141     -26.709  -2.190   2.091  0.00  0.00            
ATOM   1157  CD1 ILE A 141     -25.470  -2.172   1.185  0.00  0.00            
ATOM   1158  C   ILE A 141     -30.390  -3.426   2.005  0.00  0.00            
ATOM   1159  O   ILE A 141     -31.301  -2.621   2.184  0.00  0.00            
ATOM   1160  N   GLN A 142     -30.556  -4.564   1.336  0.00  0.00            
ATOM   1161  CA  GLN A 142     -31.837  -5.095   0.860  0.00  0.00            
ATOM   1162  CB  GLN A 142     -31.502  -6.440   0.175  0.00  0.00            
ATOM   1163  CG  GLN A 142     -32.687  -7.252  -0.376  0.00  0.00            
ATOM   1164  CD  GLN A 142     -33.369  -8.162   0.644  0.00  0.00            
ATOM   1165  OE1 GLN A 142     -34.540  -8.043   0.947  0.00  0.00            
ATOM   1166  NE2 GLN A 142     -32.724  -9.149   1.209  0.00  0.00            
ATOM   1167  C   GLN A 142     -32.884  -5.235   1.977  0.00  0.00            
ATOM   1168  O   GLN A 142     -33.941  -4.614   1.896  0.00  0.00            
ATOM   1169  N   LYS A 143     -32.598  -6.035   3.018  0.00  0.00            
ATOM   1170  CA  LYS A 143     -33.536  -6.330   4.122  0.00  0.00            
ATOM   1171  CB  LYS A 143     -32.897  -7.241   5.182  0.00  0.00            
ATOM   1172  CG  LYS A 143     -32.940  -8.729   4.823  0.00  0.00            
ATOM   1173  CD  LYS A 143     -32.450  -9.578   6.014  0.00  0.00            
ATOM   1174  CE  LYS A 143     -31.427 -10.630   5.584  0.00  0.00            
ATOM   1175  NZ  LYS A 143     -30.134 -10.010   5.222  0.00  0.00            
ATOM   1176  C   LYS A 143     -34.103  -5.101   4.843  0.00  0.00            
ATOM   1177  O   LYS A 143     -35.297  -5.075   5.125  0.00  0.00            
ATOM   1178  N   MET A 144     -33.246  -4.159   5.250  0.00  0.00            
ATOM   1179  CA  MET A 144     -33.655  -2.961   6.012  0.00  0.00            
ATOM   1180  CB  MET A 144     -32.691  -2.666   7.173  0.00  0.00            
ATOM   1181  CG  MET A 144     -31.408  -1.916   6.794  0.00  0.00            
ATOM   1182  SD  MET A 144     -30.349  -1.518   8.213  0.00  0.00            
ATOM   1183  CE  MET A 144     -29.774  -3.167   8.683  0.00  0.00            
ATOM   1184  C   MET A 144     -33.924  -1.718   5.147  0.00  0.00            
ATOM   1185  O   MET A 144     -34.546  -0.769   5.618  0.00  0.00            
ATOM   1186  N   GLY A 145     -33.453  -1.715   3.898  0.00  0.00            
ATOM   1187  CA  GLY A 145     -33.550  -0.598   2.962  0.00  0.00            
ATOM   1188  C   GLY A 145     -32.446   0.449   3.146  0.00  0.00            
ATOM   1189  O   GLY A 145     -32.021   0.768   4.260  0.00  0.00            
ATOM   1190  N   LEU A 146     -32.004   1.032   2.028  0.00  0.00            
ATOM   1191  CA  LEU A 146     -30.805   1.874   1.945  0.00  0.00            
ATOM   1192  CB  LEU A 146     -30.638   2.374   0.495  0.00  0.00            
ATOM   1193  CG  LEU A 146     -29.267   3.016   0.189  0.00  0.00            
ATOM   1194  CD1 LEU A 146     -28.118   2.011   0.266  0.00  0.00            
ATOM   1195  CD2 LEU A 146     -29.281   3.589  -1.225  0.00  0.00            
ATOM   1196  C   LEU A 146     -30.702   2.995   2.989  0.00  0.00            
ATOM   1197  O   LEU A 146     -29.657   3.171   3.605  0.00  0.00            
ATOM   1198  N   GLN A 147     -31.782   3.741   3.210  0.00  0.00            
ATOM   1199  CA  GLN A 147     -31.830   4.811   4.213  0.00  0.00            
ATOM   1200  CB  GLN A 147     -33.200   5.507   4.171  0.00  0.00            
ATOM   1201  CG  GLN A 147     -33.398   6.309   2.874  0.00  0.00            
ATOM   1202  CD  GLN A 147     -34.753   7.004   2.826  0.00  0.00            
ATOM   1203  OE1 GLN A 147     -35.607   6.719   2.013  0.00  0.00            
ATOM   1204  NE2 GLN A 147     -35.028   7.954   3.683  0.00  0.00            
ATOM   1205  C   GLN A 147     -31.496   4.355   5.639  0.00  0.00            
ATOM   1206  O   GLN A 147     -30.641   4.959   6.290  0.00  0.00            
ATOM   1207  N   ASN A 148     -32.162   3.306   6.130  0.00  0.00            
ATOM   1208  CA  ASN A 148     -31.835   2.705   7.420  0.00  0.00            
ATOM   1209  CB  ASN A 148     -32.955   1.752   7.859  0.00  0.00            
ATOM   1210  CG  ASN A 148     -34.122   2.533   8.425  0.00  0.00            
ATOM   1211  OD1 ASN A 148     -35.180   2.659   7.843  0.00  0.00            
ATOM   1212  ND2 ASN A 148     -33.972   3.138   9.575  0.00  0.00            
ATOM   1213  C   ASN A 148     -30.431   2.102   7.477  0.00  0.00            
ATOM   1214  O   ASN A 148     -29.718   2.322   8.457  0.00  0.00            
ATOM   1215  N   TYR A 149     -30.006   1.431   6.407  0.00  0.00            
ATOM   1216  CA  TYR A 149     -28.628   0.968   6.291  0.00  0.00            
ATOM   1217  CB  TYR A 149     -28.418   0.183   4.994  0.00  0.00            
ATOM   1218  CG  TYR A 149     -27.024  -0.402   4.956  0.00  0.00            
ATOM   1219  CD1 TYR A 149     -26.759  -1.614   5.620  0.00  0.00            
ATOM   1220  CE1 TYR A 149     -25.441  -2.108   5.675  0.00  0.00            
ATOM   1221  CZ  TYR A 149     -24.390  -1.381   5.076  0.00  0.00            
ATOM   1222  OH  TYR A 149     -23.109  -1.801   5.182  0.00  0.00            
ATOM   1223  CE2 TYR A 149     -24.660  -0.173   4.407  0.00  0.00            
ATOM   1224  CD2 TYR A 149     -25.978   0.316   4.343  0.00  0.00            
ATOM   1225  C   TYR A 149     -27.575   2.069   6.465  0.00  0.00            
ATOM   1226  O   TYR A 149     -26.654   1.932   7.268  0.00  0.00            
ATOM   1227  N   LEU A 150     -27.724   3.176   5.741  0.00  0.00            
ATOM   1228  CA  LEU A 150     -26.881   4.363   5.857  0.00  0.00            
ATOM   1229  CB  LEU A 150     -27.340   5.410   4.815  0.00  0.00            
ATOM   1230  CG  LEU A 150     -26.530   5.438   3.504  0.00  0.00            
ATOM   1231  CD1 LEU A 150     -26.343   4.076   2.840  0.00  0.00            
ATOM   1232  CD2 LEU A 150     -27.235   6.348   2.500  0.00  0.00            
ATOM   1233  C   LEU A 150     -26.807   4.951   7.269  0.00  0.00            
ATOM   1234  O   LEU A 150     -25.726   5.101   7.833  0.00  0.00            
ATOM   1235  N   GLN A 151     -27.964   5.262   7.845  0.00  0.00            
ATOM   1236  CA  GLN A 151     -28.134   5.690   9.237  0.00  0.00            
ATOM   1237  CB  GLN A 151     -29.654   5.885   9.437  0.00  0.00            
ATOM   1238  CG  GLN A 151     -30.190   5.940  10.876  0.00  0.00            
ATOM   1239  CD  GLN A 151     -30.561   4.557  11.406  0.00  0.00            
ATOM   1240  OE1 GLN A 151     -31.591   3.985  11.087  0.00  0.00            
ATOM   1241  NE2 GLN A 151     -29.750   3.956  12.238  0.00  0.00            
ATOM   1242  C   GLN A 151     -27.497   4.748  10.267  0.00  0.00            
ATOM   1243  O   GLN A 151     -27.060   5.214  11.319  0.00  0.00            
ATOM   1244  N   ALA A 152     -27.446   3.441  10.003  0.00  0.00            
ATOM   1245  CA  ALA A 152     -26.688   2.506  10.828  0.00  0.00            
ATOM   1246  CB  ALA A 152     -27.007   1.064  10.414  0.00  0.00            
ATOM   1247  C   ALA A 152     -25.171   2.808  10.870  0.00  0.00            
ATOM   1248  O   ALA A 152     -24.561   2.730  11.933  0.00  0.00            
ATOM   1249  N   GLN A 153     -24.562   3.192   9.741  0.00  0.00            
ATOM   1250  CA  GLN A 153     -23.107   3.393   9.614  0.00  0.00            
ATOM   1251  CB  GLN A 153     -22.675   3.338   8.133  0.00  0.00            
ATOM   1252  CG  GLN A 153     -23.243   2.205   7.267  0.00  0.00            
ATOM   1253  CD  GLN A 153     -23.183   0.832   7.917  0.00  0.00            
ATOM   1254  OE1 GLN A 153     -22.154   0.368   8.375  0.00  0.00            
ATOM   1255  NE2 GLN A 153     -24.279   0.122   7.983  0.00  0.00            
ATOM   1256  C   GLN A 153     -22.524   4.682  10.210  0.00  0.00            
ATOM   1257  O   GLN A 153     -21.303   4.842  10.266  0.00  0.00            
ATOM   1258  N   ILE A 154     -23.375   5.635  10.591  0.00  0.00            
ATOM   1259  CA  ILE A 154     -22.974   6.991  11.009  0.00  0.00            
ATOM   1260  CB  ILE A 154     -24.225   7.896  11.175  0.00  0.00            
ATOM   1261  CG2 ILE A 154     -23.871   9.275  11.769  0.00  0.00            
ATOM   1262  CG1 ILE A 154     -24.913   8.075   9.799  0.00  0.00            
ATOM   1263  CD1 ILE A 154     -26.210   8.897   9.820  0.00  0.00            
ATOM   1264  C   ILE A 154     -22.073   7.029  12.240  0.00  0.00            
ATOM   1265  O   ILE A 154     -21.204   7.893  12.350  0.00  0.00            
ATOM   1266  N   ARG A 155     -22.269   6.083  13.160  0.00  0.00            
ATOM   1267  CA  ARG A 155     -21.431   5.915  14.348  0.00  0.00            
ATOM   1268  CB  ARG A 155     -22.298   6.009  15.618  0.00  0.00            
ATOM   1269  CG  ARG A 155     -21.447   6.222  16.886  0.00  0.00            
ATOM   1270  CD  ARG A 155     -21.579   5.081  17.902  0.00  0.00            
ATOM   1271  NE  ARG A 155     -20.374   4.995  18.746  0.00  0.00            
ATOM   1272  CZ  ARG A 155     -19.961   4.009  19.499  0.00  0.00            
ATOM   1273  NH1 ARG A 155     -20.596   2.906  19.646  0.00  0.00            
ATOM   1274  NH2 ARG A 155     -18.825   4.071  20.082  0.00  0.00            
ATOM   1275  C   ARG A 155     -20.587   4.642  14.271  0.00  0.00            
ATOM   1276  O   ARG A 155     -21.089   3.596  13.877  0.00  0.00            
ATOM   1277  N   GLU A 156     -19.310   4.728  14.647  0.00  0.00            
ATOM   1278  CA  GLU A 156     -18.453   3.543  14.810  0.00  0.00            
ATOM   1279  CB  GLU A 156     -17.027   3.921  15.260  0.00  0.00            
ATOM   1280  CG  GLU A 156     -16.819   4.394  16.711  0.00  0.00            
ATOM   1281  CD  GLU A 156     -17.499   5.727  17.047  0.00  0.00            
ATOM   1282  OE1 GLU A 156     -17.846   5.915  18.238  0.00  0.00            
ATOM   1283  OE2 GLU A 156     -17.686   6.549  16.121  0.00  0.00            
ATOM   1284  C   GLU A 156     -19.039   2.527  15.820  0.00  0.00            
ATOM   1285  O   GLU A 156     -19.851   2.846  16.688  0.00  0.00            
ATOM   1286  N   GLU A 157     -18.599   1.279  15.760  0.00  0.00            
ATOM   1287  CA  GLU A 157     -19.267   0.160  16.436  0.00  0.00            
ATOM   1288  CB  GLU A 157     -19.671  -0.830  15.301  0.00  0.00            
ATOM   1289  CG  GLU A 157     -20.546  -2.045  15.675  0.00  0.00            
ATOM   1290  CD  GLU A 157     -20.528  -3.158  14.594  0.00  0.00            
ATOM   1291  OE1 GLU A 157     -20.653  -2.843  13.383  0.00  0.00            
ATOM   1292  OE2 GLU A 157     -20.421  -4.349  14.973  0.00  0.00            
ATOM   1293  C   GLU A 157     -18.346  -0.522  17.481  0.00  0.00            
ATOM   1294  O   GLU A 157     -17.864  -1.641  17.312  0.00  0.00            
ATOM   1295  N   GLY A 158     -18.136   0.172  18.602  0.00  0.00            
ATOM   1296  CA  GLY A 158     -17.642  -0.340  19.900  0.00  0.00            
ATOM   1297  C   GLY A 158     -18.537   0.211  21.013  0.00  0.00            
ATOM   1298  O   GLY A 158     -18.703   1.455  21.028  0.00  0.00            
ATOM   1299  OXT GLY A 158     -19.147  -0.595  21.746  0.00  0.00            
ATOM   1300  N   MET B   1     -15.925  20.560  -0.317  0.00  0.00            
ATOM   1301  CA  MET B   1     -16.047  21.941  -0.854  0.00  0.00            
ATOM   1302  CB  MET B   1     -15.595  22.986   0.178  0.00  0.00            
ATOM   1303  CG  MET B   1     -15.758  24.418  -0.349  0.00  0.00            
ATOM   1304  SD  MET B   1     -15.212  25.707   0.801  0.00  0.00            
ATOM   1305  CE  MET B   1     -13.410  25.529   0.677  0.00  0.00            
ATOM   1306  C   MET B   1     -15.226  22.031  -2.123  0.00  0.00            
ATOM   1307  O   MET B   1     -14.008  21.918  -2.035  0.00  0.00            
ATOM   1308  N   LYS B   2     -15.880  22.222  -3.275  0.00  0.00            
ATOM   1309  CA  LYS B   2     -15.289  22.247  -4.624  0.00  0.00            
ATOM   1310  CB  LYS B   2     -16.354  22.742  -5.627  0.00  0.00            
ATOM   1311  CG  LYS B   2     -15.929  22.804  -7.109  0.00  0.00            
ATOM   1312  CD  LYS B   2     -15.037  21.660  -7.617  0.00  0.00            
ATOM   1313  CE  LYS B   2     -15.567  20.249  -7.344  0.00  0.00            
ATOM   1314  NZ  LYS B   2     -14.436  19.289  -7.290  0.00  0.00            
ATOM   1315  C   LYS B   2     -13.958  23.004  -4.723  0.00  0.00            
ATOM   1316  O   LYS B   2     -13.916  24.231  -4.736  0.00  0.00            
ATOM   1317  N   GLY B   3     -12.885  22.222  -4.818  0.00  0.00            
ATOM   1318  CA  GLY B   3     -11.511  22.677  -5.018  0.00  0.00            
ATOM   1319  C   GLY B   3     -11.183  23.194  -6.413  0.00  0.00            
ATOM   1320  O   GLY B   3     -11.899  22.913  -7.373  0.00  0.00            
ATOM   1321  N   ASP B   4     -10.043  23.877  -6.541  0.00  0.00            
ATOM   1322  CA  ASP B   4      -9.447  24.058  -7.863  0.00  0.00            
ATOM   1323  CB  ASP B   4      -8.216  24.978  -7.836  0.00  0.00            
ATOM   1324  CG  ASP B   4      -7.541  24.990  -9.219  0.00  0.00            
ATOM   1325  OD1 ASP B   4      -6.343  24.641  -9.311  0.00  0.00            
ATOM   1326  OD2 ASP B   4      -8.258  25.167 -10.225  0.00  0.00            
ATOM   1327  C   ASP B   4      -9.084  22.702  -8.521  0.00  0.00            
ATOM   1328  O   ASP B   4      -8.487  21.805  -7.916  0.00  0.00            
ATOM   1329  N   THR B   5      -9.405  22.592  -9.809  0.00  0.00            
ATOM   1330  CA  THR B   5      -9.066  21.465 -10.686  0.00  0.00            
ATOM   1331  CB  THR B   5      -9.610  21.688 -12.106  0.00  0.00            
ATOM   1332  CG2 THR B   5      -9.298  20.553 -13.081  0.00  0.00            
ATOM   1333  OG1 THR B   5     -11.013  21.750 -12.061  0.00  0.00            
ATOM   1334  C   THR B   5      -7.579  21.194 -10.760  0.00  0.00            
ATOM   1335  O   THR B   5      -7.186  20.035 -10.598  0.00  0.00            
ATOM   1336  N   LYS B   6      -6.735  22.202 -11.039  0.00  0.00            
ATOM   1337  CA  LYS B   6      -5.293  21.926 -11.134  0.00  0.00            
ATOM   1338  CB  LYS B   6      -4.450  23.004 -11.844  0.00  0.00            
ATOM   1339  CG  LYS B   6      -3.151  22.369 -12.405  0.00  0.00            
ATOM   1340  CD  LYS B   6      -2.044  23.335 -12.867  0.00  0.00            
ATOM   1341  CE  LYS B   6      -0.796  22.494 -13.221  0.00  0.00            
ATOM   1342  NZ  LYS B   6       0.448  23.298 -13.373  0.00  0.00            
ATOM   1343  C   LYS B   6      -4.682  21.498  -9.799  0.00  0.00            
ATOM   1344  O   LYS B   6      -3.895  20.558  -9.800  0.00  0.00            
ATOM   1345  N   VAL B   7      -5.082  22.085  -8.669  0.00  0.00            
ATOM   1346  CA  VAL B   7      -4.722  21.567  -7.325  0.00  0.00            
ATOM   1347  CB  VAL B   7      -5.387  22.337  -6.158  0.00  0.00            
ATOM   1348  CG1 VAL B   7      -5.045  21.734  -4.789  0.00  0.00            
ATOM   1349  CG2 VAL B   7      -4.913  23.788  -6.091  0.00  0.00            
ATOM   1350  C   VAL B   7      -5.001  20.076  -7.169  0.00  0.00            
ATOM   1351  O   VAL B   7      -4.084  19.310  -6.909  0.00  0.00            
ATOM   1352  N   ILE B   8      -6.240  19.633  -7.373  0.00  0.00            
ATOM   1353  CA  ILE B   8      -6.608  18.200  -7.388  0.00  0.00            
ATOM   1354  CB  ILE B   8      -8.108  18.080  -7.769  0.00  0.00            
ATOM   1355  CG2 ILE B   8      -8.518  16.635  -8.113  0.00  0.00            
ATOM   1356  CG1 ILE B   8      -9.010  18.633  -6.638  0.00  0.00            
ATOM   1357  CD1 ILE B   8     -10.437  18.965  -7.103  0.00  0.00            
ATOM   1358  C   ILE B   8      -5.731  17.362  -8.325  0.00  0.00            
ATOM   1359  O   ILE B   8      -5.364  16.238  -7.987  0.00  0.00            
ATOM   1360  N   ASN B   9      -5.401  17.890  -9.504  0.00  0.00            
ATOM   1361  CA  ASN B   9      -4.453  17.259 -10.419  0.00  0.00            
ATOM   1362  CB  ASN B   9      -4.480  17.945 -11.798  0.00  0.00            
ATOM   1363  CG  ASN B   9      -5.636  17.484 -12.661  0.00  0.00            
ATOM   1364  OD1 ASN B   9      -5.487  16.721 -13.590  0.00  0.00            
ATOM   1365  ND2 ASN B   9      -6.838  17.923 -12.414  0.00  0.00            
ATOM   1366  C   ASN B   9      -3.034  17.099  -9.861  0.00  0.00            
ATOM   1367  O   ASN B   9      -2.488  15.997  -9.900  0.00  0.00            
ATOM   1368  N   TYR B  10      -2.455  18.162  -9.304  0.00  0.00            
ATOM   1369  CA  TYR B  10      -1.230  18.053  -8.518  0.00  0.00            
ATOM   1370  CB  TYR B  10      -0.837  19.380  -7.861  0.00  0.00            
ATOM   1371  CG  TYR B  10      -0.190  20.392  -8.769  0.00  0.00            
ATOM   1372  CD1 TYR B  10       1.140  20.206  -9.192  0.00  0.00            
ATOM   1373  CE1 TYR B  10       1.795  21.222  -9.913  0.00  0.00            
ATOM   1374  CZ  TYR B  10       1.109  22.415 -10.214  0.00  0.00            
ATOM   1375  OH  TYR B  10       1.705  23.431 -10.882  0.00  0.00            
ATOM   1376  CE2 TYR B  10      -0.243  22.554  -9.860  0.00  0.00            
ATOM   1377  CD2 TYR B  10      -0.889  21.558  -9.115  0.00  0.00            
ATOM   1378  C   TYR B  10      -1.325  16.999  -7.414  0.00  0.00            
ATOM   1379  O   TYR B  10      -0.467  16.130  -7.330  0.00  0.00            
ATOM   1380  N   LEU B  11      -2.354  17.078  -6.570  0.00  0.00            
ATOM   1381  CA  LEU B  11      -2.613  16.147  -5.473  0.00  0.00            
ATOM   1382  CB  LEU B  11      -3.845  16.615  -4.682  0.00  0.00            
ATOM   1383  CG  LEU B  11      -3.553  17.605  -3.534  0.00  0.00            
ATOM   1384  CD1 LEU B  11      -2.735  18.844  -3.890  0.00  0.00            
ATOM   1385  CD2 LEU B  11      -4.876  18.074  -2.937  0.00  0.00            
ATOM   1386  C   LEU B  11      -2.650  14.675  -5.918  0.00  0.00            
ATOM   1387  O   LEU B  11      -1.979  13.853  -5.308  0.00  0.00            
ATOM   1388  N   ASN B  12      -3.344  14.351  -7.009  0.00  0.00            
ATOM   1389  CA  ASN B  12      -3.252  13.056  -7.697  0.00  0.00            
ATOM   1390  CB  ASN B  12      -4.267  13.064  -8.847  0.00  0.00            
ATOM   1391  CG  ASN B  12      -5.638  12.691  -8.346  0.00  0.00            
ATOM   1392  OD1 ASN B  12      -5.891  11.557  -8.014  0.00  0.00            
ATOM   1393  ND2 ASN B  12      -6.570  13.596  -8.260  0.00  0.00            
ATOM   1394  C   ASN B  12      -1.843  12.693  -8.180  0.00  0.00            
ATOM   1395  O   ASN B  12      -1.397  11.574  -7.951  0.00  0.00            
ATOM   1396  N   LYS B  13      -1.125  13.608  -8.843  0.00  0.00            
ATOM   1397  CA  LYS B  13       0.264  13.349  -9.253  0.00  0.00            
ATOM   1398  CB  LYS B  13       0.814  14.470 -10.162  0.00  0.00            
ATOM   1399  CG  LYS B  13       1.936  13.985 -11.111  0.00  0.00            
ATOM   1400  CD  LYS B  13       3.355  13.917 -10.514  0.00  0.00            
ATOM   1401  CE  LYS B  13       4.310  13.173 -11.463  0.00  0.00            
ATOM   1402  NZ  LYS B  13       5.656  12.995 -10.859  0.00  0.00            
ATOM   1403  C   LYS B  13       1.190  13.027  -8.076  0.00  0.00            
ATOM   1404  O   LYS B  13       1.936  12.054  -8.117  0.00  0.00            
ATOM   1405  N   LEU B  14       1.138  13.847  -7.034  0.00  0.00            
ATOM   1406  CA  LEU B  14       1.825  13.647  -5.760  0.00  0.00            
ATOM   1407  CB  LEU B  14       1.536  14.840  -4.835  0.00  0.00            
ATOM   1408  CG  LEU B  14       2.124  16.174  -5.324  0.00  0.00            
ATOM   1409  CD1 LEU B  14       1.591  17.305  -4.456  0.00  0.00            
ATOM   1410  CD2 LEU B  14       3.647  16.199  -5.235  0.00  0.00            
ATOM   1411  C   LEU B  14       1.467  12.312  -5.091  0.00  0.00            
ATOM   1412  O   LEU B  14       2.369  11.530  -4.815  0.00  0.00            
ATOM   1413  N   LEU B  15       0.175  12.022  -4.914  0.00  0.00            
ATOM   1414  CA  LEU B  15      -0.367  10.710  -4.537  0.00  0.00            
ATOM   1415  CB  LEU B  15      -1.900  10.793  -4.615  0.00  0.00            
ATOM   1416  CG  LEU B  15      -2.695   9.507  -4.344  0.00  0.00            
ATOM   1417  CD1 LEU B  15      -2.362   8.871  -2.998  0.00  0.00            
ATOM   1418  CD2 LEU B  15      -4.176   9.887  -4.337  0.00  0.00            
ATOM   1419  C   LEU B  15       0.237   9.545  -5.341  0.00  0.00            
ATOM   1420  O   LEU B  15       0.682   8.544  -4.784  0.00  0.00            
ATOM   1421  N   GLY B  16       0.317   9.724  -6.653  0.00  0.00            
ATOM   1422  CA  GLY B  16       1.041   8.867  -7.580  0.00  0.00            
ATOM   1423  C   GLY B  16       2.528   8.639  -7.294  0.00  0.00            
ATOM   1424  O   GLY B  16       3.018   7.525  -7.453  0.00  0.00            
ATOM   1425  N   ASN B  17       3.265   9.675  -6.888  0.00  0.00            
ATOM   1426  CA  ASN B  17       4.623   9.513  -6.356  0.00  0.00            
ATOM   1427  CB  ASN B  17       5.306  10.878  -6.113  0.00  0.00            
ATOM   1428  CG  ASN B  17       5.288  11.891  -7.240  0.00  0.00            
ATOM   1429  OD1 ASN B  17       5.354  11.627  -8.428  0.00  0.00            
ATOM   1430  ND2 ASN B  17       5.280  13.151  -6.888  0.00  0.00            
ATOM   1431  C   ASN B  17       4.659   8.714  -5.052  0.00  0.00            
ATOM   1432  O   ASN B  17       5.512   7.848  -4.876  0.00  0.00            
ATOM   1433  N   GLU B  18       3.754   9.039  -4.130  0.00  0.00            
ATOM   1434  CA  GLU B  18       3.658   8.329  -2.860  0.00  0.00            
ATOM   1435  CB  GLU B  18       2.542   8.883  -1.953  0.00  0.00            
ATOM   1436  CG  GLU B  18       2.716  10.352  -1.538  0.00  0.00            
ATOM   1437  CD  GLU B  18       4.000  10.599  -0.747  0.00  0.00            
ATOM   1438  OE1 GLU B  18       4.768   9.707  -0.360  0.00  0.00            
ATOM   1439  OE2 GLU B  18       4.357  11.693  -0.269  0.00  0.00            
ATOM   1440  C   GLU B  18       3.530   6.831  -3.035  0.00  0.00            
ATOM   1441  O   GLU B  18       4.323   6.084  -2.473  0.00  0.00            
ATOM   1442  N   LEU B  19       2.576   6.370  -3.840  0.00  0.00            
ATOM   1443  CA  LEU B  19       2.370   4.935  -3.936  0.00  0.00            
ATOM   1444  CB  LEU B  19       0.883   4.604  -4.214  0.00  0.00            
ATOM   1445  CG  LEU B  19       0.481   4.183  -5.637  0.00  0.00            
ATOM   1446  CD1 LEU B  19      -0.993   3.791  -5.668  0.00  0.00            
ATOM   1447  CD2 LEU B  19       0.661   5.304  -6.646  0.00  0.00            
ATOM   1448  C   LEU B  19       3.401   4.128  -4.736  0.00  0.00            
ATOM   1449  O   LEU B  19       3.553   2.936  -4.473  0.00  0.00            
ATOM   1450  N   VAL B  20       4.163   4.746  -5.644  0.00  0.00            
ATOM   1451  CA  VAL B  20       5.417   4.118  -6.105  0.00  0.00            
ATOM   1452  CB  VAL B  20       6.023   4.742  -7.385  0.00  0.00            
ATOM   1453  CG1 VAL B  20       6.263   6.246  -7.354  0.00  0.00            
ATOM   1454  CG2 VAL B  20       7.372   4.122  -7.759  0.00  0.00            
ATOM   1455  C   VAL B  20       6.451   3.989  -4.986  0.00  0.00            
ATOM   1456  O   VAL B  20       6.966   2.889  -4.798  0.00  0.00            
ATOM   1457  N   ALA B  21       6.704   5.057  -4.219  0.00  0.00            
ATOM   1458  CA  ALA B  21       7.568   5.036  -3.032  0.00  0.00            
ATOM   1459  CB  ALA B  21       7.618   6.449  -2.432  0.00  0.00            
ATOM   1460  C   ALA B  21       7.173   3.931  -2.056  0.00  0.00            
ATOM   1461  O   ALA B  21       7.982   3.044  -1.815  0.00  0.00            
ATOM   1462  N   ILE B  22       5.918   3.915  -1.590  0.00  0.00            
ATOM   1463  CA  ILE B  22       5.341   2.836  -0.769  0.00  0.00            
ATOM   1464  CB  ILE B  22       3.790   2.885  -0.732  0.00  0.00            
ATOM   1465  CG2 ILE B  22       3.208   1.627  -0.056  0.00  0.00            
ATOM   1466  CG1 ILE B  22       3.297   4.137   0.024  0.00  0.00            
ATOM   1467  CD1 ILE B  22       1.786   4.399  -0.074  0.00  0.00            
ATOM   1468  C   ILE B  22       5.836   1.447  -1.192  0.00  0.00            
ATOM   1469  O   ILE B  22       6.418   0.726  -0.384  0.00  0.00            
ATOM   1470  N   ASN B  23       5.610   1.081  -2.455  0.00  0.00            
ATOM   1471  CA  ASN B  23       5.974  -0.217  -3.020  0.00  0.00            
ATOM   1472  CB  ASN B  23       5.195  -0.393  -4.335  0.00  0.00            
ATOM   1473  CG  ASN B  23       3.723  -0.679  -4.087  0.00  0.00            
ATOM   1474  OD1 ASN B  23       3.320  -1.759  -3.708  0.00  0.00            
ATOM   1475  ND2 ASN B  23       2.845   0.263  -4.275  0.00  0.00            
ATOM   1476  C   ASN B  23       7.468  -0.495  -3.145  0.00  0.00            
ATOM   1477  O   ASN B  23       7.919  -1.571  -2.760  0.00  0.00            
ATOM   1478  N   GLN B  24       8.216   0.456  -3.689  0.00  0.00            
ATOM   1479  CA  GLN B  24       9.671   0.412  -3.781  0.00  0.00            
ATOM   1480  CB  GLN B  24      10.091   1.680  -4.543  0.00  0.00            
ATOM   1481  CG  GLN B  24      11.439   1.539  -5.240  0.00  0.00            
ATOM   1482  CD  GLN B  24      11.645   2.691  -6.213  0.00  0.00            
ATOM   1483  OE1 GLN B  24      11.290   2.624  -7.379  0.00  0.00            
ATOM   1484  NE2 GLN B  24      12.199   3.787  -5.796  0.00  0.00            
ATOM   1485  C   GLN B  24      10.309   0.235  -2.403  0.00  0.00            
ATOM   1486  O   GLN B  24      10.854  -0.837  -2.140  0.00  0.00            
ATOM   1487  N   TYR B  25      10.071   1.183  -1.494  0.00  0.00            
ATOM   1488  CA  TYR B  25      10.414   1.080  -0.080  0.00  0.00            
ATOM   1489  CB  TYR B  25       9.802   2.232   0.758  0.00  0.00            
ATOM   1490  CG  TYR B  25      10.435   3.627   0.724  0.00  0.00            
ATOM   1491  CD1 TYR B  25      11.697   3.855   1.304  0.00  0.00            
ATOM   1492  CE1 TYR B  25      12.174   5.167   1.536  0.00  0.00            
ATOM   1493  CZ  TYR B  25      11.389   6.280   1.171  0.00  0.00            
ATOM   1494  OH  TYR B  25      11.689   7.549   1.588  0.00  0.00            
ATOM   1495  CE2 TYR B  25      10.180   6.053   0.491  0.00  0.00            
ATOM   1496  CD2 TYR B  25       9.687   4.745   0.311  0.00  0.00            
ATOM   1497  C   TYR B  25      10.076  -0.264   0.564  0.00  0.00            
ATOM   1498  O   TYR B  25      10.929  -0.902   1.178  0.00  0.00            
ATOM   1499  N   PHE B  26       8.830  -0.724   0.448  0.00  0.00            
ATOM   1500  CA  PHE B  26       8.437  -1.979   1.086  0.00  0.00            
ATOM   1501  CB  PHE B  26       6.925  -2.200   1.012  0.00  0.00            
ATOM   1502  CG  PHE B  26       6.421  -3.087   2.131  0.00  0.00            
ATOM   1503  CD1 PHE B  26       5.911  -2.506   3.309  0.00  0.00            
ATOM   1504  CE1 PHE B  26       5.378  -3.315   4.326  0.00  0.00            
ATOM   1505  CZ  PHE B  26       5.355  -4.710   4.164  0.00  0.00            
ATOM   1506  CE2 PHE B  26       5.897  -5.296   3.006  0.00  0.00            
ATOM   1507  CD2 PHE B  26       6.432  -4.487   1.990  0.00  0.00            
ATOM   1508  C   PHE B  26       9.184  -3.218   0.581  0.00  0.00            
ATOM   1509  O   PHE B  26       9.608  -4.077   1.362  0.00  0.00            
ATOM   1510  N   LEU B  27       9.322  -3.326  -0.737  0.00  0.00            
ATOM   1511  CA  LEU B  27      10.087  -4.381  -1.390  0.00  0.00            
ATOM   1512  CB  LEU B  27       9.858  -4.255  -2.912  0.00  0.00            
ATOM   1513  CG  LEU B  27       9.884  -5.572  -3.704  0.00  0.00            
ATOM   1514  CD1 LEU B  27       9.387  -5.311  -5.124  0.00  0.00            
ATOM   1515  CD2 LEU B  27      11.277  -6.173  -3.819  0.00  0.00            
ATOM   1516  C   LEU B  27      11.565  -4.356  -0.979  0.00  0.00            
ATOM   1517  O   LEU B  27      12.101  -5.386  -0.565  0.00  0.00            
ATOM   1518  N   HIS B  28      12.182  -3.173  -1.029  0.00  0.00            
ATOM   1519  CA  HIS B  28      13.521  -2.897  -0.501  0.00  0.00            
ATOM   1520  CB  HIS B  28      13.880  -1.414  -0.658  0.00  0.00            
ATOM   1521  CG  HIS B  28      14.216  -0.964  -2.059  0.00  0.00            
ATOM   1522  ND1 HIS B  28      15.188  -0.020  -2.337  0.00  0.00            
ATOM   1523  CE1 HIS B  28      15.066   0.286  -3.629  0.00  0.00            
ATOM   1524  NE2 HIS B  28      14.111  -0.464  -4.197  0.00  0.00            
ATOM   1525  CD2 HIS B  28      13.567  -1.274  -3.222  0.00  0.00            
ATOM   1526  C   HIS B  28      13.692  -3.375   0.943  0.00  0.00            
ATOM   1527  O   HIS B  28      14.550  -4.213   1.223  0.00  0.00            
ATOM   1528  N   ALA B  29      12.804  -2.942   1.835  0.00  0.00            
ATOM   1529  CA  ALA B  29      12.752  -3.359   3.228  0.00  0.00            
ATOM   1530  CB  ALA B  29      11.526  -2.724   3.896  0.00  0.00            
ATOM   1531  C   ALA B  29      12.815  -4.875   3.438  0.00  0.00            
ATOM   1532  O   ALA B  29      13.678  -5.388   4.154  0.00  0.00            
ATOM   1533  N   ARG B  30      11.898  -5.616   2.811  0.00  0.00            
ATOM   1534  CA  ARG B  30      11.900  -7.087   2.837  0.00  0.00            
ATOM   1535  CB  ARG B  30      10.618  -7.633   2.181  0.00  0.00            
ATOM   1536  CG  ARG B  30       9.303  -7.262   2.893  0.00  0.00            
ATOM   1537  CD  ARG B  30       9.283  -7.662   4.375  0.00  0.00            
ATOM   1538  NE  ARG B  30       9.686  -6.545   5.254  0.00  0.00            
ATOM   1539  CZ  ARG B  30       8.901  -5.695   5.869  0.00  0.00            
ATOM   1540  NH1 ARG B  30       7.629  -5.808   5.981  0.00  0.00            
ATOM   1541  NH2 ARG B  30       9.413  -4.678   6.455  0.00  0.00            
ATOM   1542  C   ARG B  30      13.138  -7.724   2.207  0.00  0.00            
ATOM   1543  O   ARG B  30      13.639  -8.698   2.764  0.00  0.00            
ATOM   1544  N   MET B  31      13.647  -7.197   1.093  0.00  0.00            
ATOM   1545  CA  MET B  31      14.929  -7.627   0.508  0.00  0.00            
ATOM   1546  CB  MET B  31      15.254  -6.853  -0.780  0.00  0.00            
ATOM   1547  CG  MET B  31      14.476  -7.408  -1.975  0.00  0.00            
ATOM   1548  SD  MET B  31      14.692  -6.518  -3.541  0.00  0.00            
ATOM   1549  CE  MET B  31      16.482  -6.650  -3.791  0.00  0.00            
ATOM   1550  C   MET B  31      16.080  -7.531   1.513  0.00  0.00            
ATOM   1551  O   MET B  31      16.744  -8.534   1.776  0.00  0.00            
ATOM   1552  N   PHE B  32      16.248  -6.378   2.162  0.00  0.00            
ATOM   1553  CA  PHE B  32      17.166  -6.251   3.293  0.00  0.00            
ATOM   1554  CB  PHE B  32      17.110  -4.857   3.926  0.00  0.00            
ATOM   1555  CG  PHE B  32      17.380  -3.694   3.009  0.00  0.00            
ATOM   1556  CD1 PHE B  32      16.568  -2.552   3.107  0.00  0.00            
ATOM   1557  CE1 PHE B  32      16.803  -1.457   2.270  0.00  0.00            
ATOM   1558  CZ  PHE B  32      17.856  -1.488   1.350  0.00  0.00            
ATOM   1559  CE2 PHE B  32      18.700  -2.607   1.281  0.00  0.00            
ATOM   1560  CD2 PHE B  32      18.457  -3.720   2.101  0.00  0.00            
ATOM   1561  C   PHE B  32      16.939  -7.275   4.402  0.00  0.00            
ATOM   1562  O   PHE B  32      17.883  -7.916   4.875  0.00  0.00            
ATOM   1563  N   LYS B  33      15.677  -7.424   4.821  0.00  0.00            
ATOM   1564  CA  LYS B  33      15.257  -8.381   5.848  0.00  0.00            
ATOM   1565  CB  LYS B  33      13.739  -8.299   6.102  0.00  0.00            
ATOM   1566  CG  LYS B  33      13.416  -8.626   7.572  0.00  0.00            
ATOM   1567  CD  LYS B  33      11.925  -8.487   7.919  0.00  0.00            
ATOM   1568  CE  LYS B  33      11.103  -9.585   7.252  0.00  0.00            
ATOM   1569  NZ  LYS B  33       9.647  -9.449   7.506  0.00  0.00            
ATOM   1570  C   LYS B  33      15.701  -9.817   5.545  0.00  0.00            
ATOM   1571  O   LYS B  33      16.277 -10.480   6.402  0.00  0.00            
ATOM   1572  N   ASN B  34      15.460 -10.271   4.318  0.00  0.00            
ATOM   1573  CA  ASN B  34      15.900 -11.542   3.743  0.00  0.00            
ATOM   1574  CB  ASN B  34      15.305 -11.601   2.320  0.00  0.00            
ATOM   1575  CG  ASN B  34      15.629 -12.865   1.557  0.00  0.00            
ATOM   1576  OD1 ASN B  34      16.629 -12.991   0.879  0.00  0.00            
ATOM   1577  ND2 ASN B  34      14.771 -13.849   1.587  0.00  0.00            
ATOM   1578  C   ASN B  34      17.423 -11.755   3.778  0.00  0.00            
ATOM   1579  O   ASN B  34      17.886 -12.822   4.176  0.00  0.00            
ATOM   1580  N   TRP B  35      18.194 -10.738   3.394  0.00  0.00            
ATOM   1581  CA  TRP B  35      19.662 -10.718   3.493  0.00  0.00            
ATOM   1582  CB  TRP B  35      20.180  -9.546   2.649  0.00  0.00            
ATOM   1583  CG  TRP B  35      19.779  -9.511   1.199  0.00  0.00            
ATOM   1584  CD1 TRP B  35      19.226 -10.524   0.486  0.00  0.00            
ATOM   1585  NE1 TRP B  35      18.973 -10.098  -0.804  0.00  0.00            
ATOM   1586  CE2 TRP B  35      19.370  -8.793  -0.994  0.00  0.00            
ATOM   1587  CZ2 TRP B  35      19.347  -7.945  -2.110  0.00  0.00            
ATOM   1588  CH2 TRP B  35      19.808  -6.626  -1.970  0.00  0.00            
ATOM   1589  CZ3 TRP B  35      20.279  -6.177  -0.724  0.00  0.00            
ATOM   1590  CE3 TRP B  35      20.317  -7.043   0.387  0.00  0.00            
ATOM   1591  CD2 TRP B  35      19.868  -8.379   0.278  0.00  0.00            
ATOM   1592  C   TRP B  35      20.210 -10.672   4.926  0.00  0.00            
ATOM   1593  O   TRP B  35      21.414 -10.804   5.135  0.00  0.00            
ATOM   1594  N   GLY B  36      19.337 -10.486   5.918  0.00  0.00            
ATOM   1595  CA  GLY B  36      19.683 -10.390   7.335  0.00  0.00            
ATOM   1596  C   GLY B  36      20.212  -9.023   7.771  0.00  0.00            
ATOM   1597  O   GLY B  36      20.633  -8.864   8.914  0.00  0.00            
ATOM   1598  N   LEU B  37      20.139  -8.012   6.901  0.00  0.00            
ATOM   1599  CA  LEU B  37      20.401  -6.612   7.231  0.00  0.00            
ATOM   1600  CB  LEU B  37      20.732  -5.823   5.940  0.00  0.00            
ATOM   1601  CG  LEU B  37      22.149  -6.008   5.363  0.00  0.00            
ATOM   1602  CD1 LEU B  37      22.364  -7.334   4.641  0.00  0.00            
ATOM   1603  CD2 LEU B  37      22.408  -4.908   4.334  0.00  0.00            
ATOM   1604  C   LEU B  37      19.189  -6.007   7.967  0.00  0.00            
ATOM   1605  O   LEU B  37      18.465  -5.136   7.475  0.00  0.00            
ATOM   1606  N   LYS B  38      18.973  -6.508   9.184  0.00  0.00            
ATOM   1607  CA  LYS B  38      17.830  -6.239  10.062  0.00  0.00            
ATOM   1608  CB  LYS B  38      18.084  -6.988  11.379  0.00  0.00            
ATOM   1609  CG  LYS B  38      16.984  -6.840  12.432  0.00  0.00            
ATOM   1610  CD  LYS B  38      15.564  -7.168  11.937  0.00  0.00            
ATOM   1611  CE  LYS B  38      14.547  -7.310  13.078  0.00  0.00            
ATOM   1612  NZ  LYS B  38      14.598  -6.167  14.018  0.00  0.00            
ATOM   1613  C   LYS B  38      17.517  -4.748  10.241  0.00  0.00            
ATOM   1614  O   LYS B  38      16.360  -4.345  10.160  0.00  0.00            
ATOM   1615  N   ARG B  39      18.549  -3.932  10.440  0.00  0.00            
ATOM   1616  CA  ARG B  39      18.497  -2.465  10.566  0.00  0.00            
ATOM   1617  CB  ARG B  39      19.935  -1.993  10.864  0.00  0.00            
ATOM   1618  CG  ARG B  39      20.112  -0.598  11.480  0.00  0.00            
ATOM   1619  CD  ARG B  39      19.772   0.539  10.515  0.00  0.00            
ATOM   1620  NE  ARG B  39      20.504   1.770  10.857  0.00  0.00            
ATOM   1621  CZ  ARG B  39      21.133   2.579  10.042  0.00  0.00            
ATOM   1622  NH1 ARG B  39      21.403   2.303   8.816  0.00  0.00            
ATOM   1623  NH2 ARG B  39      21.527   3.726  10.450  0.00  0.00            
ATOM   1624  C   ARG B  39      17.859  -1.745   9.386  0.00  0.00            
ATOM   1625  O   ARG B  39      16.935  -0.963   9.569  0.00  0.00            
ATOM   1626  N   LEU B  40      18.367  -2.016   8.191  0.00  0.00            
ATOM   1627  CA  LEU B  40      17.912  -1.430   6.929  0.00  0.00            
ATOM   1628  CB  LEU B  40      18.986  -1.761   5.866  0.00  0.00            
ATOM   1629  CG  LEU B  40      19.308  -0.640   4.860  0.00  0.00            
ATOM   1630  CD1 LEU B  40      19.832   0.629   5.532  0.00  0.00            
ATOM   1631  CD2 LEU B  40      20.439  -1.113   3.948  0.00  0.00            
ATOM   1632  C   LEU B  40      16.486  -1.842   6.577  0.00  0.00            
ATOM   1633  O   LEU B  40      15.717  -0.986   6.168  0.00  0.00            
ATOM   1634  N   ASN B  41      16.083  -3.083   6.877  0.00  0.00            
ATOM   1635  CA  ASN B  41      14.655  -3.392   6.964  0.00  0.00            
ATOM   1636  CB  ASN B  41      14.406  -4.849   7.380  0.00  0.00            
ATOM   1637  CG  ASN B  41      12.922  -5.091   7.615  0.00  0.00            
ATOM   1638  OD1 ASN B  41      12.111  -5.246   6.714  0.00  0.00            
ATOM   1639  ND2 ASN B  41      12.463  -5.120   8.838  0.00  0.00            
ATOM   1640  C   ASN B  41      13.876  -2.413   7.868  0.00  0.00            
ATOM   1641  O   ASN B  41      12.908  -1.833   7.405  0.00  0.00            
ATOM   1642  N   ASP B  42      14.209  -2.299   9.155  0.00  0.00            
ATOM   1643  CA  ASP B  42      13.431  -1.516  10.138  0.00  0.00            
ATOM   1644  CB  ASP B  42      13.977  -1.813  11.549  0.00  0.00            
ATOM   1645  CG  ASP B  42      13.866  -3.290  11.993  0.00  0.00            
ATOM   1646  OD1 ASP B  42      13.244  -4.134  11.302  0.00  0.00            
ATOM   1647  OD2 ASP B  42      14.381  -3.617  13.087  0.00  0.00            
ATOM   1648  C   ASP B  42      13.326  -0.022   9.819  0.00  0.00            
ATOM   1649  O   ASP B  42      12.259   0.558  10.024  0.00  0.00            
ATOM   1650  N   VAL B  43      14.393   0.578   9.277  0.00  0.00            
ATOM   1651  CA  VAL B  43      14.319   1.936   8.708  0.00  0.00            
ATOM   1652  CB  VAL B  43      15.669   2.642   8.518  0.00  0.00            
ATOM   1653  CG1 VAL B  43      15.404   4.123   8.218  0.00  0.00            
ATOM   1654  CG2 VAL B  43      16.514   2.606   9.798  0.00  0.00            
ATOM   1655  C   VAL B  43      13.473   2.007   7.441  0.00  0.00            
ATOM   1656  O   VAL B  43      12.472   2.714   7.412  0.00  0.00            
ATOM   1657  N   GLU B  44      13.819   1.248   6.409  0.00  0.00            
ATOM   1658  CA  GLU B  44      13.129   1.290   5.114  0.00  0.00            
ATOM   1659  CB  GLU B  44      13.861   0.342   4.146  0.00  0.00            
ATOM   1660  CG  GLU B  44      13.590   0.600   2.661  0.00  0.00            
ATOM   1661  CD  GLU B  44      14.537   1.685   2.133  0.00  0.00            
ATOM   1662  OE1 GLU B  44      14.469   2.807   2.674  0.00  0.00            
ATOM   1663  OE2 GLU B  44      15.357   1.365   1.247  0.00  0.00            
ATOM   1664  C   GLU B  44      11.620   0.947   5.168  0.00  0.00            
ATOM   1665  O   GLU B  44      10.764   1.524   4.496  0.00  0.00            
ATOM   1666  N   TYR B  45      11.264  -0.009   6.020  0.00  0.00            
ATOM   1667  CA  TYR B  45       9.893  -0.328   6.419  0.00  0.00            
ATOM   1668  CB  TYR B  45       9.991  -1.492   7.416  0.00  0.00            
ATOM   1669  CG  TYR B  45       8.755  -2.090   8.063  0.00  0.00            
ATOM   1670  CD1 TYR B  45       7.466  -2.006   7.494  0.00  0.00            
ATOM   1671  CE1 TYR B  45       6.374  -2.628   8.141  0.00  0.00            
ATOM   1672  CZ  TYR B  45       6.570  -3.346   9.341  0.00  0.00            
ATOM   1673  OH  TYR B  45       5.539  -3.937   9.995  0.00  0.00            
ATOM   1674  CE2 TYR B  45       7.864  -3.458   9.882  0.00  0.00            
ATOM   1675  CD2 TYR B  45       8.950  -2.828   9.248  0.00  0.00            
ATOM   1676  C   TYR B  45       9.180   0.865   7.056  0.00  0.00            
ATOM   1677  O   TYR B  45       8.054   1.160   6.656  0.00  0.00            
ATOM   1678  N   HIS B  46       9.804   1.534   8.041  0.00  0.00            
ATOM   1679  CA  HIS B  46       9.301   2.798   8.596  0.00  0.00            
ATOM   1680  CB  HIS B  46      10.215   3.383   9.695  0.00  0.00            
ATOM   1681  CG  HIS B  46       9.877   4.826  10.001  0.00  0.00            
ATOM   1682  ND1 HIS B  46       8.790   5.255  10.771  0.00  0.00            
ATOM   1683  CE1 HIS B  46       8.647   6.561  10.487  0.00  0.00            
ATOM   1684  NE2 HIS B  46       9.580   6.966   9.613  0.00  0.00            
ATOM   1685  CD2 HIS B  46      10.377   5.889   9.302  0.00  0.00            
ATOM   1686  C   HIS B  46       8.969   3.825   7.510  0.00  0.00            
ATOM   1687  O   HIS B  46       7.849   4.335   7.484  0.00  0.00            
ATOM   1688  N   GLU B  47       9.909   4.084   6.605  0.00  0.00            
ATOM   1689  CA  GLU B  47       9.721   4.966   5.446  0.00  0.00            
ATOM   1690  CB  GLU B  47      10.963   4.942   4.542  0.00  0.00            
ATOM   1691  CG  GLU B  47      12.292   5.379   5.176  0.00  0.00            
ATOM   1692  CD  GLU B  47      12.435   6.900   5.189  0.00  0.00            
ATOM   1693  OE1 GLU B  47      12.566   7.481   4.082  0.00  0.00            
ATOM   1694  OE2 GLU B  47      12.377   7.478   6.301  0.00  0.00            
ATOM   1695  C   GLU B  47       8.495   4.624   4.622  0.00  0.00            
ATOM   1696  O   GLU B  47       7.641   5.478   4.395  0.00  0.00            
ATOM   1697  N   SER B  48       8.355   3.352   4.257  0.00  0.00            
ATOM   1698  CA  SER B  48       7.135   2.829   3.646  0.00  0.00            
ATOM   1699  CB  SER B  48       7.245   1.316   3.470  0.00  0.00            
ATOM   1700  OG  SER B  48       6.344   0.890   2.472  0.00  0.00            
ATOM   1701  C   SER B  48       5.856   3.257   4.372  0.00  0.00            
ATOM   1702  O   SER B  48       4.943   3.793   3.741  0.00  0.00            
ATOM   1703  N   ILE B  49       5.795   3.104   5.701  0.00  0.00            
ATOM   1704  CA  ILE B  49       4.683   3.611   6.532  0.00  0.00            
ATOM   1705  CB  ILE B  49       4.724   3.075   7.989  0.00  0.00            
ATOM   1706  CG2 ILE B  49       3.351   3.268   8.658  0.00  0.00            
ATOM   1707  CG1 ILE B  49       5.093   1.585   8.176  0.00  0.00            
ATOM   1708  CD1 ILE B  49       4.357   0.583   7.277  0.00  0.00            
ATOM   1709  C   ILE B  49       4.563   5.142   6.539  0.00  0.00            
ATOM   1710  O   ILE B  49       3.458   5.667   6.655  0.00  0.00            
ATOM   1711  N   ASP B  50       5.649   5.911   6.518  0.00  0.00            
ATOM   1712  CA  ASP B  50       5.578   7.360   6.257  0.00  0.00            
ATOM   1713  CB  ASP B  50       6.944   8.056   6.409  0.00  0.00            
ATOM   1714  CG  ASP B  50       7.312   8.428   7.849  0.00  0.00            
ATOM   1715  OD1 ASP B  50       6.480   8.213   8.770  0.00  0.00            
ATOM   1716  OD2 ASP B  50       8.423   8.973   8.033  0.00  0.00            
ATOM   1717  C   ASP B  50       4.923   7.704   4.917  0.00  0.00            
ATOM   1718  O   ASP B  50       4.026   8.549   4.857  0.00  0.00            
ATOM   1719  N   GLU B  51       5.321   7.031   3.846  0.00  0.00            
ATOM   1720  CA  GLU B  51       4.715   7.258   2.540  0.00  0.00            
ATOM   1721  CB  GLU B  51       5.529   6.629   1.401  0.00  0.00            
ATOM   1722  CG  GLU B  51       7.036   6.943   1.367  0.00  0.00            
ATOM   1723  CD  GLU B  51       7.454   8.420   1.486  0.00  0.00            
ATOM   1724  OE1 GLU B  51       8.655   8.753   1.413  0.00  0.00            
ATOM   1725  OE2 GLU B  51       6.618   9.347   1.573  0.00  0.00            
ATOM   1726  C   GLU B  51       3.227   6.930   2.428  0.00  0.00            
ATOM   1727  O   GLU B  51       2.459   7.661   1.801  0.00  0.00            
ATOM   1728  N   MET B  52       2.797   5.884   3.117  0.00  0.00            
ATOM   1729  CA  MET B  52       1.391   5.556   3.353  0.00  0.00            
ATOM   1730  CB  MET B  52       1.363   4.286   4.211  0.00  0.00            
ATOM   1731  CG  MET B  52       1.889   3.078   3.437  0.00  0.00            
ATOM   1732  SD  MET B  52       2.210   1.683   4.581  0.00  0.00            
ATOM   1733  CE  MET B  52       3.417   0.737   3.610  0.00  0.00            
ATOM   1734  C   MET B  52       0.594   6.649   4.040  0.00  0.00            
ATOM   1735  O   MET B  52      -0.469   7.032   3.554  0.00  0.00            
ATOM   1736  N   LYS B  53       1.111   7.173   5.157  0.00  0.00            
ATOM   1737  CA  LYS B  53       0.550   8.371   5.801  0.00  0.00            
ATOM   1738  CB  LYS B  53       1.423   8.872   6.971  0.00  0.00            
ATOM   1739  CG  LYS B  53       1.552   7.929   8.174  0.00  0.00            
ATOM   1740  CD  LYS B  53       2.622   8.445   9.157  0.00  0.00            
ATOM   1741  CE  LYS B  53       3.225   7.324  10.014  0.00  0.00            
ATOM   1742  NZ  LYS B  53       4.333   6.647   9.297  0.00  0.00            
ATOM   1743  C   LYS B  53       0.365   9.521   4.815  0.00  0.00            
ATOM   1744  O   LYS B  53      -0.676  10.174   4.802  0.00  0.00            
ATOM   1745  N   HIS B  54       1.389   9.796   4.007  0.00  0.00            
ATOM   1746  CA  HIS B  54       1.323  10.810   2.953  0.00  0.00            
ATOM   1747  CB  HIS B  54       2.672  11.005   2.267  0.00  0.00            
ATOM   1748  CG  HIS B  54       3.805  11.488   3.129  0.00  0.00            
ATOM   1749  ND1 HIS B  54       5.128  11.544   2.698  0.00  0.00            
ATOM   1750  CE1 HIS B  54       5.826  12.075   3.716  0.00  0.00            
ATOM   1751  NE2 HIS B  54       5.000  12.389   4.728  0.00  0.00            
ATOM   1752  CD2 HIS B  54       3.722  12.011   4.384  0.00  0.00            
ATOM   1753  C   HIS B  54       0.227  10.561   1.908  0.00  0.00            
ATOM   1754  O   HIS B  54      -0.559  11.464   1.621  0.00  0.00            
ATOM   1755  N   ALA B  55       0.158   9.354   1.352  0.00  0.00            
ATOM   1756  CA  ALA B  55      -0.923   8.922   0.469  0.00  0.00            
ATOM   1757  CB  ALA B  55      -0.639   7.478   0.041  0.00  0.00            
ATOM   1758  C   ALA B  55      -2.319   9.108   1.070  0.00  0.00            
ATOM   1759  O   ALA B  55      -3.168   9.748   0.450  0.00  0.00            
ATOM   1760  N   ASP B  56      -2.531   8.620   2.293  0.00  0.00            
ATOM   1761  CA  ASP B  56      -3.749   8.852   3.068  0.00  0.00            
ATOM   1762  CB  ASP B  56      -3.608   8.215   4.481  0.00  0.00            
ATOM   1763  CG  ASP B  56      -4.921   7.807   5.190  0.00  0.00            
ATOM   1764  OD1 ASP B  56      -6.021   8.242   4.784  0.00  0.00            
ATOM   1765  OD2 ASP B  56      -4.877   7.002   6.155  0.00  0.00            
ATOM   1766  C   ASP B  56      -4.165  10.334   3.100  0.00  0.00            
ATOM   1767  O   ASP B  56      -5.271  10.698   2.686  0.00  0.00            
ATOM   1768  N   ARG B  57      -3.226  11.207   3.490  0.00  0.00            
ATOM   1769  CA  ARG B  57      -3.386  12.670   3.456  0.00  0.00            
ATOM   1770  CB  ARG B  57      -2.129  13.388   3.982  0.00  0.00            
ATOM   1771  CG  ARG B  57      -1.937  13.197   5.496  0.00  0.00            
ATOM   1772  CD  ARG B  57      -0.708  13.951   6.025  0.00  0.00            
ATOM   1773  NE  ARG B  57      -0.975  15.399   6.118  0.00  0.00            
ATOM   1774  CZ  ARG B  57      -0.411  16.285   6.904  0.00  0.00            
ATOM   1775  NH1 ARG B  57       0.620  16.054   7.630  0.00  0.00            
ATOM   1776  NH2 ARG B  57      -0.898  17.470   6.987  0.00  0.00            
ATOM   1777  C   ARG B  57      -3.852  13.242   2.119  0.00  0.00            
ATOM   1778  O   ARG B  57      -4.809  14.020   2.096  0.00  0.00            
ATOM   1779  N   TYR B  58      -3.196  12.885   1.019  0.00  0.00            
ATOM   1780  CA  TYR B  58      -3.646  13.263  -0.327  0.00  0.00            
ATOM   1781  CB  TYR B  58      -2.630  12.818  -1.384  0.00  0.00            
ATOM   1782  CG  TYR B  58      -1.326  13.589  -1.344  0.00  0.00            
ATOM   1783  CD1 TYR B  58      -1.355  14.990  -1.465  0.00  0.00            
ATOM   1784  CE1 TYR B  58      -0.166  15.736  -1.403  0.00  0.00            
ATOM   1785  CZ  TYR B  58       1.059  15.068  -1.214  0.00  0.00            
ATOM   1786  OH  TYR B  58       2.202  15.785  -1.127  0.00  0.00            
ATOM   1787  CE2 TYR B  58       1.098  13.664  -1.112  0.00  0.00            
ATOM   1788  CD2 TYR B  58      -0.098  12.922  -1.179  0.00  0.00            
ATOM   1789  C   TYR B  58      -5.048  12.756  -0.661  0.00  0.00            
ATOM   1790  O   TYR B  58      -5.875  13.551  -1.102  0.00  0.00            
ATOM   1791  N   ILE B  59      -5.330  11.470  -0.444  0.00  0.00            
ATOM   1792  CA  ILE B  59      -6.642  10.850  -0.693  0.00  0.00            
ATOM   1793  CB  ILE B  59      -6.640   9.344  -0.315  0.00  0.00            
ATOM   1794  CG2 ILE B  59      -8.054   8.733  -0.413  0.00  0.00            
ATOM   1795  CG1 ILE B  59      -5.696   8.547  -1.243  0.00  0.00            
ATOM   1796  CD1 ILE B  59      -5.283   7.181  -0.676  0.00  0.00            
ATOM   1797  C   ILE B  59      -7.786  11.597  -0.020  0.00  0.00            
ATOM   1798  O   ILE B  59      -8.664  12.116  -0.707  0.00  0.00            
ATOM   1799  N   GLU B  60      -7.746  11.694   1.307  0.00  0.00            
ATOM   1800  CA  GLU B  60      -8.646  12.504   2.140  0.00  0.00            
ATOM   1801  CB  GLU B  60      -7.976  12.703   3.515  0.00  0.00            
ATOM   1802  CG  GLU B  60      -7.858  11.446   4.372  0.00  0.00            
ATOM   1803  CD  GLU B  60      -8.947  11.439   5.435  0.00  0.00            
ATOM   1804  OE1 GLU B  60      -8.658  11.772   6.607  0.00  0.00            
ATOM   1805  OE2 GLU B  60     -10.086  11.028   5.130  0.00  0.00            
ATOM   1806  C   GLU B  60      -8.885  13.905   1.575  0.00  0.00            
ATOM   1807  O   GLU B  60     -10.024  14.345   1.407  0.00  0.00            
ATOM   1808  N   ARG B  61      -7.790  14.632   1.316  0.00  0.00            
ATOM   1809  CA  ARG B  61      -7.798  16.008   0.818  0.00  0.00            
ATOM   1810  CB  ARG B  61      -6.360  16.565   0.850  0.00  0.00            
ATOM   1811  CG  ARG B  61      -6.241  18.040   0.434  0.00  0.00            
ATOM   1812  CD  ARG B  61      -6.987  18.973   1.392  0.00  0.00            
ATOM   1813  NE  ARG B  61      -7.007  20.358   0.893  0.00  0.00            
ATOM   1814  CZ  ARG B  61      -7.840  21.310   1.218  0.00  0.00            
ATOM   1815  NH1 ARG B  61      -8.762  21.150   2.104  0.00  0.00            
ATOM   1816  NH2 ARG B  61      -7.783  22.477   0.691  0.00  0.00            
ATOM   1817  C   ARG B  61      -8.435  16.138  -0.569  0.00  0.00            
ATOM   1818  O   ARG B  61      -9.253  17.033  -0.765  0.00  0.00            
ATOM   1819  N   ILE B  62      -8.076  15.275  -1.520  0.00  0.00            
ATOM   1820  CA  ILE B  62      -8.696  15.153  -2.857  0.00  0.00            
ATOM   1821  CB  ILE B  62      -8.032  14.023  -3.683  0.00  0.00            
ATOM   1822  CG2 ILE B  62      -8.828  13.731  -4.965  0.00  0.00            
ATOM   1823  CG1 ILE B  62      -6.585  14.380  -4.072  0.00  0.00            
ATOM   1824  CD1 ILE B  62      -5.751  13.139  -4.423  0.00  0.00            
ATOM   1825  C   ILE B  62     -10.206  14.919  -2.755  0.00  0.00            
ATOM   1826  O   ILE B  62     -10.984  15.678  -3.334  0.00  0.00            
ATOM   1827  N   LEU B  63     -10.609  13.905  -1.986  0.00  0.00            
ATOM   1828  CA  LEU B  63     -12.000  13.620  -1.626  0.00  0.00            
ATOM   1829  CB  LEU B  63     -12.040  12.464  -0.596  0.00  0.00            
ATOM   1830  CG  LEU B  63     -12.683  11.142  -1.046  0.00  0.00            
ATOM   1831  CD1 LEU B  63     -12.273  10.719  -2.446  0.00  0.00            
ATOM   1832  CD2 LEU B  63     -12.199  10.052  -0.098  0.00  0.00            
ATOM   1833  C   LEU B  63     -12.730  14.848  -1.064  0.00  0.00            
ATOM   1834  O   LEU B  63     -13.800  15.226  -1.535  0.00  0.00            
ATOM   1835  N   PHE B  64     -12.146  15.495  -0.057  0.00  0.00            
ATOM   1836  CA  PHE B  64     -12.655  16.728   0.539  0.00  0.00            
ATOM   1837  CB  PHE B  64     -11.737  17.170   1.693  0.00  0.00            
ATOM   1838  CG  PHE B  64     -12.138  18.492   2.331  0.00  0.00            
ATOM   1839  CD1 PHE B  64     -12.969  18.507   3.466  0.00  0.00            
ATOM   1840  CE1 PHE B  64     -13.379  19.731   4.027  0.00  0.00            
ATOM   1841  CZ  PHE B  64     -12.971  20.945   3.447  0.00  0.00            
ATOM   1842  CE2 PHE B  64     -12.145  20.937   2.310  0.00  0.00            
ATOM   1843  CD2 PHE B  64     -11.718  19.713   1.762  0.00  0.00            
ATOM   1844  C   PHE B  64     -12.854  17.881  -0.461  0.00  0.00            
ATOM   1845  O   PHE B  64     -13.853  18.609  -0.411  0.00  0.00            
ATOM   1846  N   LEU B  65     -11.886  18.069  -1.357  0.00  0.00            
ATOM   1847  CA  LEU B  65     -11.951  18.982  -2.500  0.00  0.00            
ATOM   1848  CB  LEU B  65     -10.521  19.165  -3.056  0.00  0.00            
ATOM   1849  CG  LEU B  65      -9.553  19.937  -2.140  0.00  0.00            
ATOM   1850  CD1 LEU B  65      -8.127  19.776  -2.661  0.00  0.00            
ATOM   1851  CD2 LEU B  65      -9.856  21.434  -2.116  0.00  0.00            
ATOM   1852  C   LEU B  65     -12.917  18.549  -3.627  0.00  0.00            
ATOM   1853  O   LEU B  65     -13.119  19.276  -4.611  0.00  0.00            
ATOM   1854  N   GLU B  66     -13.532  17.380  -3.465  0.00  0.00            
ATOM   1855  CA  GLU B  66     -14.462  16.705  -4.369  0.00  0.00            
ATOM   1856  CB  GLU B  66     -15.752  17.540  -4.533  0.00  0.00            
ATOM   1857  CG  GLU B  66     -16.504  17.964  -3.259  0.00  0.00            
ATOM   1858  CD  GLU B  66     -17.241  19.304  -3.445  0.00  0.00            
ATOM   1859  OE1 GLU B  66     -17.439  19.756  -4.595  0.00  0.00            
ATOM   1860  OE2 GLU B  66     -17.498  19.973  -2.414  0.00  0.00            
ATOM   1861  C   GLU B  66     -13.844  16.375  -5.748  0.00  0.00            
ATOM   1862  O   GLU B  66     -14.456  16.590  -6.799  0.00  0.00            
ATOM   1863  N   GLY B  67     -12.611  15.872  -5.765  0.00  0.00            
ATOM   1864  CA  GLY B  67     -11.987  15.218  -6.923  0.00  0.00            
ATOM   1865  C   GLY B  67     -11.958  13.699  -6.739  0.00  0.00            
ATOM   1866  O   GLY B  67     -12.124  13.196  -5.631  0.00  0.00            
ATOM   1867  N   LEU B  68     -11.706  12.966  -7.822  0.00  0.00            
ATOM   1868  CA  LEU B  68     -11.366  11.544  -7.738  0.00  0.00            
ATOM   1869  CB  LEU B  68     -11.659  10.845  -9.084  0.00  0.00            
ATOM   1870  CG  LEU B  68     -13.122  10.449  -9.371  0.00  0.00            
ATOM   1871  CD1 LEU B  68     -13.667   9.448  -8.354  0.00  0.00            
ATOM   1872  CD2 LEU B  68     -14.080  11.638  -9.437  0.00  0.00            
ATOM   1873  C   LEU B  68      -9.877  11.373  -7.354  0.00  0.00            
ATOM   1874  O   LEU B  68      -9.024  11.957  -8.032  0.00  0.00            
ATOM   1875  N   PRO B  69      -9.536  10.603  -6.300  0.00  0.00            
ATOM   1876  CD  PRO B  69     -10.393  10.130  -5.232  0.00  0.00            
ATOM   1877  CG  PRO B  69      -9.437   9.811  -4.084  0.00  0.00            
ATOM   1878  CB  PRO B  69      -8.170   9.327  -4.771  0.00  0.00            
ATOM   1879  CA  PRO B  69      -8.217   9.993  -6.154  0.00  0.00            
ATOM   1880  C   PRO B  69      -8.008   8.944  -7.240  0.00  0.00            
ATOM   1881  O   PRO B  69      -8.860   8.086  -7.471  0.00  0.00            
ATOM   1882  N   ASN B  70      -6.850   8.984  -7.874  0.00  0.00            
ATOM   1883  CA  ASN B  70      -6.394   7.964  -8.790  0.00  0.00            
ATOM   1884  CB  ASN B  70      -5.923   8.648 -10.092  0.00  0.00            
ATOM   1885  CG  ASN B  70      -5.510   7.634 -11.142  0.00  0.00            
ATOM   1886  OD1 ASN B  70      -5.594   6.440 -10.939  0.00  0.00            
ATOM   1887  ND2 ASN B  70      -5.074   8.057 -12.295  0.00  0.00            
ATOM   1888  C   ASN B  70      -5.297   7.115  -8.138  0.00  0.00            
ATOM   1889  O   ASN B  70      -4.160   7.551  -7.971  0.00  0.00            
ATOM   1890  N   LEU B  71      -5.668   5.880  -7.815  0.00  0.00            
ATOM   1891  CA  LEU B  71      -4.763   4.814  -7.394  0.00  0.00            
ATOM   1892  CB  LEU B  71      -5.298   4.217  -6.063  0.00  0.00            
ATOM   1893  CG  LEU B  71      -4.913   4.956  -4.765  0.00  0.00            
ATOM   1894  CD1 LEU B  71      -5.347   6.416  -4.726  0.00  0.00            
ATOM   1895  CD2 LEU B  71      -5.569   4.297  -3.551  0.00  0.00            
ATOM   1896  C   LEU B  71      -4.593   3.721  -8.476  0.00  0.00            
ATOM   1897  O   LEU B  71      -4.011   2.675  -8.215  0.00  0.00            
ATOM   1898  N   GLN B  72      -5.096   3.940  -9.697  0.00  0.00            
ATOM   1899  CA  GLN B  72      -4.944   3.013 -10.825  0.00  0.00            
ATOM   1900  CB  GLN B  72      -5.935   3.331 -11.970  0.00  0.00            
ATOM   1901  CG  GLN B  72      -7.148   2.400 -12.014  0.00  0.00            
ATOM   1902  CD  GLN B  72      -6.885   0.972 -12.498  0.00  0.00            
ATOM   1903  OE1 GLN B  72      -7.808   0.276 -12.890  0.00  0.00            
ATOM   1904  NE2 GLN B  72      -5.683   0.441 -12.470  0.00  0.00            
ATOM   1905  C   GLN B  72      -3.543   2.979 -11.432  0.00  0.00            
ATOM   1906  O   GLN B  72      -3.107   1.917 -11.875  0.00  0.00            
ATOM   1907  N   ASP B  73      -2.911   4.142 -11.562  0.00  0.00            
ATOM   1908  CA  ASP B  73      -1.779   4.339 -12.462  0.00  0.00            
ATOM   1909  CB  ASP B  73      -2.048   5.567 -13.349  0.00  0.00            
ATOM   1910  CG  ASP B  73      -3.244   5.369 -14.285  0.00  0.00            
ATOM   1911  OD1 ASP B  73      -3.123   4.539 -15.215  0.00  0.00            
ATOM   1912  OD2 ASP B  73      -4.259   6.077 -14.084  0.00  0.00            
ATOM   1913  C   ASP B  73      -0.427   4.448 -11.756  0.00  0.00            
ATOM   1914  O   ASP B  73       0.046   5.522 -11.377  0.00  0.00            
ATOM   1915  N   LEU B  74       0.223   3.296 -11.620  0.00  0.00            
ATOM   1916  CA  LEU B  74       1.542   3.189 -11.019  0.00  0.00            
ATOM   1917  CB  LEU B  74       1.695   1.743 -10.507  0.00  0.00            
ATOM   1918  CG  LEU B  74       2.814   1.518  -9.476  0.00  0.00            
ATOM   1919  CD1 LEU B  74       2.720   2.459  -8.275  0.00  0.00            
ATOM   1920  CD2 LEU B  74       2.686   0.106  -8.915  0.00  0.00            
ATOM   1921  C   LEU B  74       2.671   3.650 -11.959  0.00  0.00            
ATOM   1922  O   LEU B  74       2.737   3.275 -13.131  0.00  0.00            
ATOM   1923  N   GLY B  75       3.586   4.464 -11.421  0.00  0.00            
ATOM   1924  CA  GLY B  75       4.849   4.821 -12.080  0.00  0.00            
ATOM   1925  C   GLY B  75       5.834   3.641 -12.152  0.00  0.00            
ATOM   1926  O   GLY B  75       5.477   2.468 -12.052  0.00  0.00            
ATOM   1927  N   LYS B  76       7.117   3.944 -12.364  0.00  0.00            
ATOM   1928  CA  LYS B  76       8.101   2.961 -12.854  0.00  0.00            
ATOM   1929  CB  LYS B  76       8.650   3.502 -14.196  0.00  0.00            
ATOM   1930  CG  LYS B  76       9.170   2.465 -15.212  0.00  0.00            
ATOM   1931  CD  LYS B  76      10.672   2.156 -15.135  0.00  0.00            
ATOM   1932  CE  LYS B  76      10.982   1.028 -14.148  0.00  0.00            
ATOM   1933  NZ  LYS B  76      12.030   1.425 -13.180  0.00  0.00            
ATOM   1934  C   LYS B  76       9.145   2.614 -11.806  0.00  0.00            
ATOM   1935  O   LYS B  76      10.270   3.116 -11.836  0.00  0.00            
ATOM   1936  N   LEU B  77       8.758   1.707 -10.917  0.00  0.00            
ATOM   1937  CA  LEU B  77       9.549   1.188  -9.805  0.00  0.00            
ATOM   1938  CB  LEU B  77       8.805   0.010  -9.142  0.00  0.00            
ATOM   1939  CG  LEU B  77       7.586   0.287  -8.248  0.00  0.00            
ATOM   1940  CD1 LEU B  77       6.375   0.836  -8.998  0.00  0.00            
ATOM   1941  CD2 LEU B  77       7.140  -1.029  -7.614  0.00  0.00            
ATOM   1942  C   LEU B  77      10.925   0.693 -10.244  0.00  0.00            
ATOM   1943  O   LEU B  77      11.060  -0.149 -11.134  0.00  0.00            
ATOM   1944  N   ASN B  78      11.970   1.239  -9.649  0.00  0.00            
ATOM   1945  CA  ASN B  78      13.341   1.040 -10.069  0.00  0.00            
ATOM   1946  CB  ASN B  78      13.915   2.416 -10.452  0.00  0.00            
ATOM   1947  CG  ASN B  78      15.021   2.248 -11.463  0.00  0.00            
ATOM   1948  OD1 ASN B  78      14.772   2.210 -12.661  0.00  0.00            
ATOM   1949  ND2 ASN B  78      16.226   2.036 -11.013  0.00  0.00            
ATOM   1950  C   ASN B  78      14.172   0.255  -9.048  0.00  0.00            
ATOM   1951  O   ASN B  78      15.253   0.672  -8.648  0.00  0.00            
ATOM   1952  N   ILE B  79      13.667  -0.936  -8.721  0.00  0.00            
ATOM   1953  CA  ILE B  79      14.313  -1.879  -7.809  0.00  0.00            
ATOM   1954  CB  ILE B  79      13.529  -3.217  -7.709  0.00  0.00            
ATOM   1955  CG2 ILE B  79      14.374  -4.375  -7.133  0.00  0.00            
ATOM   1956  CG1 ILE B  79      12.294  -3.113  -6.787  0.00  0.00            
ATOM   1957  CD1 ILE B  79      11.169  -2.208  -7.293  0.00  0.00            
ATOM   1958  C   ILE B  79      15.789  -2.127  -8.154  0.00  0.00            
ATOM   1959  O   ILE B  79      16.119  -2.412  -9.307  0.00  0.00            
ATOM   1960  N   GLY B  80      16.637  -2.052  -7.125  0.00  0.00            
ATOM   1961  CA  GLY B  80      18.065  -2.358  -7.184  0.00  0.00            
ATOM   1962  C   GLY B  80      18.425  -3.781  -6.770  0.00  0.00            
ATOM   1963  O   GLY B  80      17.727  -4.404  -5.975  0.00  0.00            
ATOM   1964  N   GLU B  81      19.522  -4.299  -7.313  0.00  0.00            
ATOM   1965  CA  GLU B  81      20.006  -5.657  -7.021  0.00  0.00            
ATOM   1966  CB  GLU B  81      20.752  -6.230  -8.256  0.00  0.00            
ATOM   1967  CG  GLU B  81      19.863  -6.486  -9.493  0.00  0.00            
ATOM   1968  CD  GLU B  81      20.610  -7.175 -10.662  0.00  0.00            
ATOM   1969  OE1 GLU B  81      20.378  -6.790 -11.837  0.00  0.00            
ATOM   1970  OE2 GLU B  81      21.374  -8.140 -10.407  0.00  0.00            
ATOM   1971  C   GLU B  81      20.923  -5.788  -5.795  0.00  0.00            
ATOM   1972  O   GLU B  81      21.080  -6.880  -5.246  0.00  0.00            
ATOM   1973  N   ASP B  82      21.528  -4.680  -5.382  0.00  0.00            
ATOM   1974  CA  ASP B  82      22.428  -4.528  -4.240  0.00  0.00            
ATOM   1975  CB  ASP B  82      23.874  -4.432  -4.770  0.00  0.00            
ATOM   1976  CG  ASP B  82      24.904  -4.215  -3.655  0.00  0.00            
ATOM   1977  OD1 ASP B  82      25.147  -3.036  -3.307  0.00  0.00            
ATOM   1978  OD2 ASP B  82      25.404  -5.231  -3.123  0.00  0.00            
ATOM   1979  C   ASP B  82      22.063  -3.273  -3.424  0.00  0.00            
ATOM   1980  O   ASP B  82      21.519  -2.304  -3.958  0.00  0.00            
ATOM   1981  N   VAL B  83      22.422  -3.294  -2.137  0.00  0.00            
ATOM   1982  CA  VAL B  83      22.260  -2.216  -1.141  0.00  0.00            
ATOM   1983  CB  VAL B  83      23.145  -2.476   0.096  0.00  0.00            
ATOM   1984  CG1 VAL B  83      22.992  -1.387   1.164  0.00  0.00            
ATOM   1985  CG2 VAL B  83      22.789  -3.806   0.775  0.00  0.00            
ATOM   1986  C   VAL B  83      22.539  -0.818  -1.679  0.00  0.00            
ATOM   1987  O   VAL B  83      21.709   0.066  -1.477  0.00  0.00            
ATOM   1988  N   GLU B  84      23.683  -0.570  -2.330  0.00  0.00            
ATOM   1989  CA  GLU B  84      23.928   0.798  -2.817  0.00  0.00            
ATOM   1990  CB  GLU B  84      25.405   1.128  -3.157  0.00  0.00            
ATOM   1991  CG  GLU B  84      25.675   2.636  -2.890  0.00  0.00            
ATOM   1992  CD  GLU B  84      26.601   3.384  -3.872  0.00  0.00            
ATOM   1993  OE1 GLU B  84      27.518   2.767  -4.455  0.00  0.00            
ATOM   1994  OE2 GLU B  84      26.404   4.622  -4.028  0.00  0.00            
ATOM   1995  C   GLU B  84      23.035   1.232  -3.979  0.00  0.00            
ATOM   1996  O   GLU B  84      22.520   2.347  -3.995  0.00  0.00            
ATOM   1997  N   GLU B  85      22.851   0.362  -4.966  0.00  0.00            
ATOM   1998  CA  GLU B  85      21.958   0.611  -6.100  0.00  0.00            
ATOM   1999  CB  GLU B  85      22.050  -0.586  -7.067  0.00  0.00            
ATOM   2000  CG  GLU B  85      21.385  -0.332  -8.426  0.00  0.00            
ATOM   2001  CD  GLU B  85      21.593  -1.530  -9.366  0.00  0.00            
ATOM   2002  OE1 GLU B  85      20.992  -2.593  -9.083  0.00  0.00            
ATOM   2003  OE2 GLU B  85      22.345  -1.384 -10.362  0.00  0.00            
ATOM   2004  C   GLU B  85      20.513   0.884  -5.669  0.00  0.00            
ATOM   2005  O   GLU B  85      19.862   1.782  -6.205  0.00  0.00            
ATOM   2006  N   MET B  86      20.021   0.122  -4.692  0.00  0.00            
ATOM   2007  CA  MET B  86      18.680   0.265  -4.127  0.00  0.00            
ATOM   2008  CB  MET B  86      18.234  -1.089  -3.559  0.00  0.00            
ATOM   2009  CG  MET B  86      18.864  -1.521  -2.249  0.00  0.00            
ATOM   2010  SD  MET B  86      18.656  -3.296  -1.944  0.00  0.00            
ATOM   2011  CE  MET B  86      16.880  -3.341  -1.614  0.00  0.00            
ATOM   2012  C   MET B  86      18.490   1.534  -3.271  0.00  0.00            
ATOM   2013  O   MET B  86      17.622   2.339  -3.602  0.00  0.00            
ATOM   2014  N   LEU B  87      19.382   1.840  -2.321  0.00  0.00            
ATOM   2015  CA  LEU B  87      19.427   3.173  -1.681  0.00  0.00            
ATOM   2016  CB  LEU B  87      20.586   3.225  -0.660  0.00  0.00            
ATOM   2017  CG  LEU B  87      20.247   2.816   0.786  0.00  0.00            
ATOM   2018  CD1 LEU B  87      19.558   1.467   0.915  0.00  0.00            
ATOM   2019  CD2 LEU B  87      21.535   2.762   1.609  0.00  0.00            
ATOM   2020  C   LEU B  87      19.519   4.335  -2.681  0.00  0.00            
ATOM   2021  O   LEU B  87      18.849   5.361  -2.535  0.00  0.00            
ATOM   2022  N   ARG B  88      20.372   4.201  -3.703  0.00  0.00            
ATOM   2023  CA  ARG B  88      20.565   5.245  -4.716  0.00  0.00            
ATOM   2024  CB  ARG B  88      21.971   5.163  -5.331  0.00  0.00            
ATOM   2025  CG  ARG B  88      22.376   6.531  -5.908  0.00  0.00            
ATOM   2026  CD  ARG B  88      23.865   6.640  -6.258  0.00  0.00            
ATOM   2027  NE  ARG B  88      24.761   6.606  -5.085  0.00  0.00            
ATOM   2028  CZ  ARG B  88      25.026   7.512  -4.176  0.00  0.00            
ATOM   2029  NH1 ARG B  88      24.385   8.628  -4.042  0.00  0.00            
ATOM   2030  NH2 ARG B  88      25.990   7.279  -3.368  0.00  0.00            
ATOM   2031  C   ARG B  88      19.418   5.405  -5.724  0.00  0.00            
ATOM   2032  O   ARG B  88      19.217   6.511  -6.231  0.00  0.00            
ATOM   2033  N   SER B  89      18.630   4.356  -5.952  0.00  0.00            
ATOM   2034  CA  SER B  89      17.252   4.451  -6.469  0.00  0.00            
ATOM   2035  CB  SER B  89      16.611   3.059  -6.635  0.00  0.00            
ATOM   2036  OG  SER B  89      15.193   3.125  -6.679  0.00  0.00            
ATOM   2037  C   SER B  89      16.363   5.331  -5.588  0.00  0.00            
ATOM   2038  O   SER B  89      15.838   6.338  -6.073  0.00  0.00            
ATOM   2039  N   ASP B  90      16.190   4.965  -4.314  0.00  0.00            
ATOM   2040  CA  ASP B  90      15.183   5.576  -3.433  0.00  0.00            
ATOM   2041  CB  ASP B  90      14.710   4.583  -2.371  0.00  0.00            
ATOM   2042  CG  ASP B  90      13.815   3.580  -3.134  0.00  0.00            
ATOM   2043  OD1 ASP B  90      14.288   2.982  -4.137  0.00  0.00            
ATOM   2044  OD2 ASP B  90      12.574   3.642  -3.005  0.00  0.00            
ATOM   2045  C   ASP B  90      15.484   7.064  -3.153  0.00  0.00            
ATOM   2046  O   ASP B  90      14.584   7.896  -3.255  0.00  0.00            
ATOM   2047  N   LEU B  91      16.763   7.450  -3.139  0.00  0.00            
ATOM   2048  CA  LEU B  91      17.222   8.834  -3.346  0.00  0.00            
ATOM   2049  CB  LEU B  91      18.762   8.831  -3.295  0.00  0.00            
ATOM   2050  CG  LEU B  91      19.384  10.237  -3.357  0.00  0.00            
ATOM   2051  CD1 LEU B  91      19.110  11.034  -2.083  0.00  0.00            
ATOM   2052  CD2 LEU B  91      20.889  10.123  -3.577  0.00  0.00            
ATOM   2053  C   LEU B  91      16.696   9.570  -4.592  0.00  0.00            
ATOM   2054  O   LEU B  91      16.127  10.655  -4.479  0.00  0.00            
ATOM   2055  N   ALA B  92      16.970   9.064  -5.795  0.00  0.00            
ATOM   2056  CA  ALA B  92      16.533   9.692  -7.048  0.00  0.00            
ATOM   2057  CB  ALA B  92      17.113   8.873  -8.208  0.00  0.00            
ATOM   2058  C   ALA B  92      15.003   9.828  -7.136  0.00  0.00            
ATOM   2059  O   ALA B  92      14.508  10.843  -7.640  0.00  0.00            
ATOM   2060  N   LEU B  93      14.266   8.832  -6.625  0.00  0.00            
ATOM   2061  CA  LEU B  93      12.824   8.931  -6.412  0.00  0.00            
ATOM   2062  CB  LEU B  93      12.230   7.582  -5.950  0.00  0.00            
ATOM   2063  CG  LEU B  93      10.701   7.633  -5.730  0.00  0.00            
ATOM   2064  CD1 LEU B  93       9.925   8.050  -6.984  0.00  0.00            
ATOM   2065  CD2 LEU B  93      10.156   6.269  -5.333  0.00  0.00            
ATOM   2066  C   LEU B  93      12.425  10.099  -5.509  0.00  0.00            
ATOM   2067  O   LEU B  93      11.654  10.971  -5.920  0.00  0.00            
ATOM   2068  N   GLU B  94      12.965  10.121  -4.298  0.00  0.00            
ATOM   2069  CA  GLU B  94      12.748  11.169  -3.303  0.00  0.00            
ATOM   2070  CB  GLU B  94      13.540  10.836  -2.036  0.00  0.00            
ATOM   2071  CG  GLU B  94      12.976   9.587  -1.337  0.00  0.00            
ATOM   2072  CD  GLU B  94      11.747   9.923  -0.514  0.00  0.00            
ATOM   2073  OE1 GLU B  94      11.794  10.649   0.489  0.00  0.00            
ATOM   2074  OE2 GLU B  94      10.613   9.418  -0.631  0.00  0.00            
ATOM   2075  C   GLU B  94      13.008  12.586  -3.839  0.00  0.00            
ATOM   2076  O   GLU B  94      12.154  13.474  -3.742  0.00  0.00            
ATOM   2077  N   LEU B  95      14.147  12.780  -4.503  0.00  0.00            
ATOM   2078  CA  LEU B  95      14.483  13.984  -5.263  0.00  0.00            
ATOM   2079  CB  LEU B  95      15.903  13.828  -5.855  0.00  0.00            
ATOM   2080  CG  LEU B  95      17.029  14.436  -5.000  0.00  0.00            
ATOM   2081  CD1 LEU B  95      17.163  13.812  -3.619  0.00  0.00            
ATOM   2082  CD2 LEU B  95      18.367  14.253  -5.714  0.00  0.00            
ATOM   2083  C   LEU B  95      13.478  14.361  -6.365  0.00  0.00            
ATOM   2084  O   LEU B  95      13.173  15.547  -6.517  0.00  0.00            
ATOM   2085  N   ASP B  96      12.996  13.427  -7.195  0.00  0.00            
ATOM   2086  CA  ASP B  96      11.896  13.746  -8.116  0.00  0.00            
ATOM   2087  CB  ASP B  96      11.596  12.655  -9.154  0.00  0.00            
ATOM   2088  CG  ASP B  96      10.900  13.320 -10.350  0.00  0.00            
ATOM   2089  OD1 ASP B  96      11.646  14.005 -11.091  0.00  0.00            
ATOM   2090  OD2 ASP B  96       9.649  13.294 -10.444  0.00  0.00            
ATOM   2091  C   ASP B  96      10.630  14.195  -7.389  0.00  0.00            
ATOM   2092  O   ASP B  96      10.135  15.296  -7.639  0.00  0.00            
ATOM   2093  N   GLY B  97      10.126  13.394  -6.458  0.00  0.00            
ATOM   2094  CA  GLY B  97       9.011  13.767  -5.595  0.00  0.00            
ATOM   2095  C   GLY B  97       9.089  15.188  -5.021  0.00  0.00            
ATOM   2096  O   GLY B  97       8.170  15.989  -5.201  0.00  0.00            
ATOM   2097  N   ALA B  98      10.216  15.531  -4.402  0.00  0.00            
ATOM   2098  CA  ALA B  98      10.549  16.869  -3.917  0.00  0.00            
ATOM   2099  CB  ALA B  98      11.902  16.753  -3.207  0.00  0.00            
ATOM   2100  C   ALA B  98      10.536  17.985  -4.980  0.00  0.00            
ATOM   2101  O   ALA B  98      10.102  19.101  -4.675  0.00  0.00            
ATOM   2102  N   LYS B  99      10.972  17.714  -6.225  0.00  0.00            
ATOM   2103  CA  LYS B  99      10.733  18.618  -7.372  0.00  0.00            
ATOM   2104  CB  LYS B  99      11.384  18.151  -8.690  0.00  0.00            
ATOM   2105  CG  LYS B  99      12.921  18.224  -8.694  0.00  0.00            
ATOM   2106  CD  LYS B  99      13.515  18.109 -10.111  0.00  0.00            
ATOM   2107  CE  LYS B  99      13.090  16.848 -10.880  0.00  0.00            
ATOM   2108  NZ  LYS B  99      13.700  15.608 -10.343  0.00  0.00            
ATOM   2109  C   LYS B  99       9.241  18.919  -7.580  0.00  0.00            
ATOM   2110  O   LYS B  99       8.841  20.081  -7.583  0.00  0.00            
ATOM   2111  N   ASN B 100       8.423  17.877  -7.725  0.00  0.00            
ATOM   2112  CA  ASN B 100       6.964  17.977  -7.889  0.00  0.00            
ATOM   2113  CB  ASN B 100       6.365  16.560  -8.038  0.00  0.00            
ATOM   2114  CG  ASN B 100       6.834  15.756  -9.237  0.00  0.00            
ATOM   2115  OD1 ASN B 100       6.193  15.699 -10.267  0.00  0.00            
ATOM   2116  ND2 ASN B 100       7.871  14.980  -9.100  0.00  0.00            
ATOM   2117  C   ASN B 100       6.256  18.736  -6.756  0.00  0.00            
ATOM   2118  O   ASN B 100       5.434  19.613  -7.014  0.00  0.00            
ATOM   2119  N   LEU B 101       6.579  18.396  -5.505  0.00  0.00            
ATOM   2120  CA  LEU B 101       6.115  19.096  -4.307  0.00  0.00            
ATOM   2121  CB  LEU B 101       6.829  18.513  -3.071  0.00  0.00            
ATOM   2122  CG  LEU B 101       6.222  17.193  -2.573  0.00  0.00            
ATOM   2123  CD1 LEU B 101       7.172  16.479  -1.621  0.00  0.00            
ATOM   2124  CD2 LEU B 101       4.935  17.453  -1.795  0.00  0.00            
ATOM   2125  C   LEU B 101       6.315  20.613  -4.400  0.00  0.00            
ATOM   2126  O   LEU B 101       5.360  21.376  -4.272  0.00  0.00            
ATOM   2127  N   ARG B 102       7.555  21.048  -4.646  0.00  0.00            
ATOM   2128  CA  ARG B 102       7.935  22.459  -4.842  0.00  0.00            
ATOM   2129  CB  ARG B 102       9.467  22.546  -4.958  0.00  0.00            
ATOM   2130  CG  ARG B 102      10.127  22.272  -3.589  0.00  0.00            
ATOM   2131  CD  ARG B 102      11.649  22.118  -3.694  0.00  0.00            
ATOM   2132  NE  ARG B 102      12.299  22.189  -2.368  0.00  0.00            
ATOM   2133  CZ  ARG B 102      12.964  21.281  -1.702  0.00  0.00            
ATOM   2134  NH1 ARG B 102      13.082  20.050  -2.035  0.00  0.00            
ATOM   2135  NH2 ARG B 102      13.578  21.614  -0.637  0.00  0.00            
ATOM   2136  C   ARG B 102       7.172  23.154  -5.979  0.00  0.00            
ATOM   2137  O   ARG B 102       6.751  24.291  -5.778  0.00  0.00            
ATOM   2138  N   GLU B 103       6.920  22.483  -7.111  0.00  0.00            
ATOM   2139  CA  GLU B 103       5.956  22.976  -8.123  0.00  0.00            
ATOM   2140  CB  GLU B 103       5.892  22.106  -9.398  0.00  0.00            
ATOM   2141  CG  GLU B 103       5.353  22.945 -10.581  0.00  0.00            
ATOM   2142  CD  GLU B 103       4.700  22.121 -11.706  0.00  0.00            
ATOM   2143  OE1 GLU B 103       5.169  21.002 -11.985  0.00  0.00            
ATOM   2144  OE2 GLU B 103       3.659  22.591 -12.239  0.00  0.00            
ATOM   2145  C   GLU B 103       4.542  23.207  -7.538  0.00  0.00            
ATOM   2146  O   GLU B 103       4.018  24.326  -7.542  0.00  0.00            
ATOM   2147  N   ALA B 104       3.929  22.150  -7.004  0.00  0.00            
ATOM   2148  CA  ALA B 104       2.575  22.136  -6.452  0.00  0.00            
ATOM   2149  CB  ALA B 104       2.301  20.717  -5.945  0.00  0.00            
ATOM   2150  C   ALA B 104       2.307  23.182  -5.351  0.00  0.00            
ATOM   2151  O   ALA B 104       1.285  23.866  -5.360  0.00  0.00            
ATOM   2152  N   ILE B 105       3.221  23.297  -4.390  0.00  0.00            
ATOM   2153  CA  ILE B 105       3.219  24.239  -3.257  0.00  0.00            
ATOM   2154  CB  ILE B 105       4.452  23.897  -2.373  0.00  0.00            
ATOM   2155  CG2 ILE B 105       4.858  25.007  -1.392  0.00  0.00            
ATOM   2156  CG1 ILE B 105       4.188  22.597  -1.581  0.00  0.00            
ATOM   2157  CD1 ILE B 105       5.451  21.961  -0.982  0.00  0.00            
ATOM   2158  C   ILE B 105       3.210  25.708  -3.674  0.00  0.00            
ATOM   2159  O   ILE B 105       2.519  26.514  -3.047  0.00  0.00            
ATOM   2160  N   GLY B 106       3.983  26.064  -4.703  0.00  0.00            
ATOM   2161  CA  GLY B 106       3.906  27.372  -5.360  0.00  0.00            
ATOM   2162  C   GLY B 106       2.550  27.612  -6.024  0.00  0.00            
ATOM   2163  O   GLY B 106       1.918  28.639  -5.783  0.00  0.00            
ATOM   2164  N   TYR B 107       2.079  26.652  -6.826  0.00  0.00            
ATOM   2165  CA  TYR B 107       0.750  26.727  -7.441  0.00  0.00            
ATOM   2166  CB  TYR B 107       0.507  25.566  -8.393  0.00  0.00            
ATOM   2167  CG  TYR B 107      -0.844  25.713  -9.057  0.00  0.00            
ATOM   2168  CD1 TYR B 107      -1.009  26.567 -10.166  0.00  0.00            
ATOM   2169  CE1 TYR B 107      -2.289  26.744 -10.733  0.00  0.00            
ATOM   2170  CZ  TYR B 107      -3.399  26.071 -10.186  0.00  0.00            
ATOM   2171  OH  TYR B 107      -4.630  26.201 -10.743  0.00  0.00            
ATOM   2172  CE2 TYR B 107      -3.219  25.216  -9.082  0.00  0.00            
ATOM   2173  CD2 TYR B 107      -1.951  25.043  -8.508  0.00  0.00            
ATOM   2174  C   TYR B 107      -0.402  26.920  -6.436  0.00  0.00            
ATOM   2175  O   TYR B 107      -1.164  27.880  -6.552  0.00  0.00            
ATOM   2176  N   ALA B 108      -0.518  26.040  -5.440  0.00  0.00            
ATOM   2177  CA  ALA B 108      -1.506  26.108  -4.360  0.00  0.00            
ATOM   2178  CB  ALA B 108      -1.287  24.901  -3.442  0.00  0.00            
ATOM   2179  C   ALA B 108      -1.518  27.442  -3.594  0.00  0.00            
ATOM   2180  O   ALA B 108      -2.597  27.919  -3.255  0.00  0.00            
ATOM   2181  N   ASP B 109      -0.354  28.072  -3.375  0.00  0.00            
ATOM   2182  CA  ASP B 109      -0.308  29.470  -2.925  0.00  0.00            
ATOM   2183  CB  ASP B 109       1.141  29.988  -2.762  0.00  0.00            
ATOM   2184  CG  ASP B 109       1.240  31.212  -1.830  0.00  0.00            
ATOM   2185  OD1 ASP B 109       0.444  32.158  -1.981  0.00  0.00            
ATOM   2186  OD2 ASP B 109       2.099  31.192  -0.917  0.00  0.00            
ATOM   2187  C   ASP B 109      -1.092  30.410  -3.851  0.00  0.00            
ATOM   2188  O   ASP B 109      -2.046  31.069  -3.447  0.00  0.00            
ATOM   2189  N   SER B 110      -0.691  30.442  -5.119  0.00  0.00            
ATOM   2190  CA  SER B 110      -1.219  31.370  -6.120  0.00  0.00            
ATOM   2191  CB  SER B 110      -0.461  31.214  -7.443  0.00  0.00            
ATOM   2192  OG  SER B 110      -0.817  30.032  -8.137  0.00  0.00            
ATOM   2193  C   SER B 110      -2.724  31.310  -6.387  0.00  0.00            
ATOM   2194  O   SER B 110      -3.319  32.333  -6.723  0.00  0.00            
ATOM   2195  N   VAL B 111      -3.346  30.136  -6.217  0.00  0.00            
ATOM   2196  CA  VAL B 111      -4.818  29.961  -6.258  0.00  0.00            
ATOM   2197  CB  VAL B 111      -5.249  28.740  -7.089  0.00  0.00            
ATOM   2198  CG1 VAL B 111      -4.763  28.879  -8.532  0.00  0.00            
ATOM   2199  CG2 VAL B 111      -4.771  27.402  -6.521  0.00  0.00            
ATOM   2200  C   VAL B 111      -5.493  29.953  -4.882  0.00  0.00            
ATOM   2201  O   VAL B 111      -6.656  29.574  -4.745  0.00  0.00            
ATOM   2202  N   HIS B 112      -4.762  30.420  -3.870  0.00  0.00            
ATOM   2203  CA  HIS B 112      -5.143  30.620  -2.468  0.00  0.00            
ATOM   2204  CB  HIS B 112      -6.115  31.812  -2.361  0.00  0.00            
ATOM   2205  CG  HIS B 112      -5.659  33.047  -3.103  0.00  0.00            
ATOM   2206  ND1 HIS B 112      -6.476  33.860  -3.891  0.00  0.00            
ATOM   2207  CE1 HIS B 112      -5.657  34.756  -4.461  0.00  0.00            
ATOM   2208  NE2 HIS B 112      -4.388  34.558  -4.062  0.00  0.00            
ATOM   2209  CD2 HIS B 112      -4.371  33.489  -3.196  0.00  0.00            
ATOM   2210  C   HIS B 112      -5.634  29.353  -1.741  0.00  0.00            
ATOM   2211  O   HIS B 112      -6.293  29.453  -0.703  0.00  0.00            
ATOM   2212  N   ASP B 113      -5.243  28.155  -2.197  0.00  0.00            
ATOM   2213  CA  ASP B 113      -5.414  26.916  -1.427  0.00  0.00            
ATOM   2214  CB  ASP B 113      -5.688  25.674  -2.290  0.00  0.00            
ATOM   2215  CG  ASP B 113      -6.230  24.510  -1.434  0.00  0.00            
ATOM   2216  OD1 ASP B 113      -6.259  24.584  -0.183  0.00  0.00            
ATOM   2217  OD2 ASP B 113      -6.608  23.456  -1.991  0.00  0.00            
ATOM   2218  C   ASP B 113      -4.297  26.708  -0.388  0.00  0.00            
ATOM   2219  O   ASP B 113      -3.479  25.781  -0.440  0.00  0.00            
ATOM   2220  N   TYR B 114      -4.327  27.586   0.612  0.00  0.00            
ATOM   2221  CA  TYR B 114      -3.373  27.621   1.714  0.00  0.00            
ATOM   2222  CB  TYR B 114      -3.550  28.908   2.529  0.00  0.00            
ATOM   2223  CG  TYR B 114      -3.061  30.117   1.748  0.00  0.00            
ATOM   2224  CD1 TYR B 114      -1.675  30.292   1.551  0.00  0.00            
ATOM   2225  CE1 TYR B 114      -1.203  31.321   0.713  0.00  0.00            
ATOM   2226  CZ  TYR B 114      -2.114  32.194   0.085  0.00  0.00            
ATOM   2227  OH  TYR B 114      -1.670  33.150  -0.769  0.00  0.00            
ATOM   2228  CE2 TYR B 114      -3.496  32.057   0.332  0.00  0.00            
ATOM   2229  CD2 TYR B 114      -3.972  31.009   1.148  0.00  0.00            
ATOM   2230  C   TYR B 114      -3.325  26.354   2.558  0.00  0.00            
ATOM   2231  O   TYR B 114      -2.236  25.940   2.921  0.00  0.00            
ATOM   2232  N   VAL B 115      -4.452  25.683   2.808  0.00  0.00            
ATOM   2233  CA  VAL B 115      -4.454  24.440   3.608  0.00  0.00            
ATOM   2234  CB  VAL B 115      -5.770  24.264   4.383  0.00  0.00            
ATOM   2235  CG1 VAL B 115      -6.932  23.825   3.498  0.00  0.00            
ATOM   2236  CG2 VAL B 115      -5.633  23.262   5.534  0.00  0.00            
ATOM   2237  C   VAL B 115      -4.011  23.183   2.853  0.00  0.00            
ATOM   2238  O   VAL B 115      -3.399  22.298   3.450  0.00  0.00            
ATOM   2239  N   SER B 116      -4.230  23.105   1.534  0.00  0.00            
ATOM   2240  CA  SER B 116      -3.482  22.143   0.696  0.00  0.00            
ATOM   2241  CB  SER B 116      -3.922  22.148  -0.772  0.00  0.00            
ATOM   2242  OG  SER B 116      -5.215  21.601  -0.922  0.00  0.00            
ATOM   2243  C   SER B 116      -1.980  22.407   0.710  0.00  0.00            
ATOM   2244  O   SER B 116      -1.185  21.483   0.864  0.00  0.00            
ATOM   2245  N   ARG B 117      -1.582  23.669   0.524  0.00  0.00            
ATOM   2246  CA  ARG B 117      -0.194  24.143   0.631  0.00  0.00            
ATOM   2247  CB  ARG B 117      -0.173  25.631   0.270  0.00  0.00            
ATOM   2248  CG  ARG B 117       1.131  26.358   0.602  0.00  0.00            
ATOM   2249  CD  ARG B 117       1.040  27.746  -0.027  0.00  0.00            
ATOM   2250  NE  ARG B 117       2.131  28.639   0.391  0.00  0.00            
ATOM   2251  CZ  ARG B 117       3.337  28.753  -0.100  0.00  0.00            
ATOM   2252  NH1 ARG B 117       3.838  27.969  -0.984  0.00  0.00            
ATOM   2253  NH2 ARG B 117       4.053  29.767   0.212  0.00  0.00            
ATOM   2254  C   ARG B 117       0.474  23.818   1.967  0.00  0.00            
ATOM   2255  O   ARG B 117       1.552  23.234   1.947  0.00  0.00            
ATOM   2256  N   ASP B 118      -0.165  24.150   3.084  0.00  0.00            
ATOM   2257  CA  ASP B 118       0.233  23.760   4.439  0.00  0.00            
ATOM   2258  CB  ASP B 118      -0.821  24.163   5.490  0.00  0.00            
ATOM   2259  CG  ASP B 118      -0.805  25.645   5.894  0.00  0.00            
ATOM   2260  OD1 ASP B 118       0.307  26.187   6.102  0.00  0.00            
ATOM   2261  OD2 ASP B 118      -1.908  26.203   6.094  0.00  0.00            
ATOM   2262  C   ASP B 118       0.552  22.260   4.539  0.00  0.00            
ATOM   2263  O   ASP B 118       1.698  21.873   4.781  0.00  0.00            
ATOM   2264  N   MET B 119      -0.448  21.425   4.245  0.00  0.00            
ATOM   2265  CA  MET B 119      -0.317  19.970   4.147  0.00  0.00            
ATOM   2266  CB  MET B 119      -1.645  19.385   3.634  0.00  0.00            
ATOM   2267  CG  MET B 119      -1.582  17.879   3.346  0.00  0.00            
ATOM   2268  SD  MET B 119      -3.144  17.142   2.793  0.00  0.00            
ATOM   2269  CE  MET B 119      -4.128  17.163   4.315  0.00  0.00            
ATOM   2270  C   MET B 119       0.886  19.507   3.305  0.00  0.00            
ATOM   2271  O   MET B 119       1.624  18.609   3.708  0.00  0.00            
ATOM   2272  N   MET B 120       1.080  20.085   2.120  0.00  0.00            
ATOM   2273  CA  MET B 120       2.217  19.773   1.245  0.00  0.00            
ATOM   2274  CB  MET B 120       1.983  20.335  -0.160  0.00  0.00            
ATOM   2275  CG  MET B 120       0.881  19.576  -0.904  0.00  0.00            
ATOM   2276  SD  MET B 120       0.674  20.043  -2.645  0.00  0.00            
ATOM   2277  CE  MET B 120       0.137  21.764  -2.497  0.00  0.00            
ATOM   2278  C   MET B 120       3.591  20.191   1.776  0.00  0.00            
ATOM   2279  O   MET B 120       4.569  19.500   1.510  0.00  0.00            
ATOM   2280  N   ILE B 121       3.690  21.303   2.501  0.00  0.00            
ATOM   2281  CA  ILE B 121       4.925  21.751   3.171  0.00  0.00            
ATOM   2282  CB  ILE B 121       4.783  23.230   3.607  0.00  0.00            
ATOM   2283  CG2 ILE B 121       5.947  23.672   4.517  0.00  0.00            
ATOM   2284  CG1 ILE B 121       4.731  24.148   2.360  0.00  0.00            
ATOM   2285  CD1 ILE B 121       4.167  25.548   2.643  0.00  0.00            
ATOM   2286  C   ILE B 121       5.320  20.843   4.338  0.00  0.00            
ATOM   2287  O   ILE B 121       6.493  20.496   4.460  0.00  0.00            
ATOM   2288  N   GLU B 122       4.361  20.426   5.172  0.00  0.00            
ATOM   2289  CA  GLU B 122       4.570  19.342   6.150  0.00  0.00            
ATOM   2290  CB  GLU B 122       3.251  18.938   6.827  0.00  0.00            
ATOM   2291  CG  GLU B 122       2.591  19.995   7.717  0.00  0.00            
ATOM   2292  CD  GLU B 122       1.228  19.450   8.159  0.00  0.00            
ATOM   2293  OE1 GLU B 122       1.193  18.411   8.856  0.00  0.00            
ATOM   2294  OE2 GLU B 122       0.175  19.912   7.675  0.00  0.00            
ATOM   2295  C   GLU B 122       5.190  18.098   5.514  0.00  0.00            
ATOM   2296  O   GLU B 122       6.261  17.654   5.931  0.00  0.00            
ATOM   2297  N   ILE B 123       4.521  17.588   4.477  0.00  0.00            
ATOM   2298  CA  ILE B 123       4.970  16.453   3.669  0.00  0.00            
ATOM   2299  CB  ILE B 123       3.912  16.079   2.601  0.00  0.00            
ATOM   2300  CG2 ILE B 123       4.477  15.072   1.582  0.00  0.00            
ATOM   2301  CG1 ILE B 123       2.662  15.493   3.304  0.00  0.00            
ATOM   2302  CD1 ILE B 123       1.433  15.326   2.400  0.00  0.00            
ATOM   2303  C   ILE B 123       6.373  16.663   3.080  0.00  0.00            
ATOM   2304  O   ILE B 123       7.238  15.812   3.251  0.00  0.00            
ATOM   2305  N   LEU B 124       6.643  17.795   2.423  0.00  0.00            
ATOM   2306  CA  LEU B 124       7.982  18.156   1.934  0.00  0.00            
ATOM   2307  CB  LEU B 124       7.912  19.517   1.215  0.00  0.00            
ATOM   2308  CG  LEU B 124       9.251  20.004   0.628  0.00  0.00            
ATOM   2309  CD1 LEU B 124       9.814  19.065  -0.439  0.00  0.00            
ATOM   2310  CD2 LEU B 124       9.056  21.365  -0.038  0.00  0.00            
ATOM   2311  C   LEU B 124       9.063  18.096   3.011  0.00  0.00            
ATOM   2312  O   LEU B 124      10.155  17.609   2.748  0.00  0.00            
ATOM   2313  N   ARG B 125       8.758  18.567   4.220  0.00  0.00            
ATOM   2314  CA  ARG B 125       9.648  18.486   5.383  0.00  0.00            
ATOM   2315  CB  ARG B 125       9.106  19.442   6.462  0.00  0.00            
ATOM   2316  CG  ARG B 125      10.124  19.830   7.550  0.00  0.00            
ATOM   2317  CD  ARG B 125       9.796  19.254   8.934  0.00  0.00            
ATOM   2318  NE  ARG B 125      10.054  17.807   9.006  0.00  0.00            
ATOM   2319  CZ  ARG B 125       9.200  16.816   9.055  0.00  0.00            
ATOM   2320  NH1 ARG B 125       7.925  16.954   8.990  0.00  0.00            
ATOM   2321  NH2 ARG B 125       9.623  15.608   9.106  0.00  0.00            
ATOM   2322  C   ARG B 125       9.909  17.065   5.894  0.00  0.00            
ATOM   2323  O   ARG B 125      10.980  16.814   6.443  0.00  0.00            
ATOM   2324  N   ASP B 126       8.954  16.149   5.748  0.00  0.00            
ATOM   2325  CA  ASP B 126       9.219  14.704   5.844  0.00  0.00            
ATOM   2326  CB  ASP B 126       7.917  13.882   5.850  0.00  0.00            
ATOM   2327  CG  ASP B 126       6.940  14.204   6.985  0.00  0.00            
ATOM   2328  OD1 ASP B 126       5.718  14.172   6.725  0.00  0.00            
ATOM   2329  OD2 ASP B 126       7.400  14.459   8.123  0.00  0.00            
ATOM   2330  C   ASP B 126      10.157  14.206   4.745  0.00  0.00            
ATOM   2331  O   ASP B 126      11.175  13.592   5.051  0.00  0.00            
ATOM   2332  N   GLU B 127       9.848  14.506   3.483  0.00  0.00            
ATOM   2333  CA  GLU B 127      10.699  14.090   2.365  0.00  0.00            
ATOM   2334  CB  GLU B 127      10.109  14.409   0.980  0.00  0.00            
ATOM   2335  CG  GLU B 127       8.682  13.932   0.674  0.00  0.00            
ATOM   2336  CD  GLU B 127       8.387  12.425   0.759  0.00  0.00            
ATOM   2337  OE1 GLU B 127       7.205  12.061   0.551  0.00  0.00            
ATOM   2338  OE2 GLU B 127       9.249  11.558   1.031  0.00  0.00            
ATOM   2339  C   GLU B 127      12.138  14.573   2.411  0.00  0.00            
ATOM   2340  O   GLU B 127      13.065  13.814   2.157  0.00  0.00            
ATOM   2341  N   GLU B 128      12.345  15.831   2.768  0.00  0.00            
ATOM   2342  CA  GLU B 128      13.676  16.330   3.078  0.00  0.00            
ATOM   2343  CB  GLU B 128      13.602  17.824   3.471  0.00  0.00            
ATOM   2344  CG  GLU B 128      14.474  18.755   2.609  0.00  0.00            
ATOM   2345  CD  GLU B 128      13.777  19.302   1.348  0.00  0.00            
ATOM   2346  OE1 GLU B 128      14.275  19.094   0.213  0.00  0.00            
ATOM   2347  OE2 GLU B 128      12.833  20.122   1.449  0.00  0.00            
ATOM   2348  C   GLU B 128      14.422  15.511   4.150  0.00  0.00            
ATOM   2349  O   GLU B 128      15.636  15.364   4.070  0.00  0.00            
ATOM   2350  N   GLY B 129      13.700  14.959   5.131  0.00  0.00            
ATOM   2351  CA  GLY B 129      14.202  14.018   6.140  0.00  0.00            
ATOM   2352  C   GLY B 129      14.653  12.665   5.590  0.00  0.00            
ATOM   2353  O   GLY B 129      15.746  12.199   5.902  0.00  0.00            
ATOM   2354  N   HIS B 130      13.798  12.045   4.779  0.00  0.00            
ATOM   2355  CA  HIS B 130      14.074  10.834   3.988  0.00  0.00            
ATOM   2356  CB  HIS B 130      12.821  10.530   3.179  0.00  0.00            
ATOM   2357  CG  HIS B 130      11.528  10.311   3.942  0.00  0.00            
ATOM   2358  ND1 HIS B 130      10.272  10.201   3.337  0.00  0.00            
ATOM   2359  CE1 HIS B 130       9.414   9.881   4.325  0.00  0.00            
ATOM   2360  NE2 HIS B 130      10.050   9.812   5.506  0.00  0.00            
ATOM   2361  CD2 HIS B 130      11.382  10.083   5.279  0.00  0.00            
ATOM   2362  C   HIS B 130      15.334  10.993   3.123  0.00  0.00            
ATOM   2363  O   HIS B 130      16.278  10.214   3.238  0.00  0.00            
ATOM   2364  N   ILE B 131      15.390  12.068   2.329  0.00  0.00            
ATOM   2365  CA  ILE B 131      16.571  12.508   1.561  0.00  0.00            
ATOM   2366  CB  ILE B 131      16.287  13.838   0.820  0.00  0.00            
ATOM   2367  CG2 ILE B 131      17.564  14.404   0.167  0.00  0.00            
ATOM   2368  CG1 ILE B 131      15.208  13.609  -0.264  0.00  0.00            
ATOM   2369  CD1 ILE B 131      14.591  14.890  -0.844  0.00  0.00            
ATOM   2370  C   ILE B 131      17.846  12.570   2.408  0.00  0.00            
ATOM   2371  O   ILE B 131      18.877  12.029   2.006  0.00  0.00            
ATOM   2372  N   ASP B 132      17.787  13.236   3.562  0.00  0.00            
ATOM   2373  CA  ASP B 132      18.916  13.339   4.490  0.00  0.00            
ATOM   2374  CB  ASP B 132      18.615  14.394   5.579  0.00  0.00            
ATOM   2375  CG  ASP B 132      19.827  15.261   5.966  0.00  0.00            
ATOM   2376  OD1 ASP B 132      20.453  15.853   5.051  0.00  0.00            
ATOM   2377  OD2 ASP B 132      20.077  15.403   7.185  0.00  0.00            
ATOM   2378  C   ASP B 132      19.399  11.994   5.078  0.00  0.00            
ATOM   2379  O   ASP B 132      20.606  11.778   5.243  0.00  0.00            
ATOM   2380  N   TRP B 133      18.473  11.067   5.358  0.00  0.00            
ATOM   2381  CA  TRP B 133      18.808   9.679   5.702  0.00  0.00            
ATOM   2382  CB  TRP B 133      17.594   8.903   6.219  0.00  0.00            
ATOM   2383  CG  TRP B 133      17.984   7.542   6.703  0.00  0.00            
ATOM   2384  CD1 TRP B 133      18.958   7.292   7.609  0.00  0.00            
ATOM   2385  NE1 TRP B 133      19.202   5.935   7.660  0.00  0.00            
ATOM   2386  CE2 TRP B 133      18.406   5.246   6.772  0.00  0.00            
ATOM   2387  CZ2 TRP B 133      18.348   3.895   6.403  0.00  0.00            
ATOM   2388  CH2 TRP B 133      17.426   3.501   5.416  0.00  0.00            
ATOM   2389  CZ3 TRP B 133      16.574   4.457   4.837  0.00  0.00            
ATOM   2390  CE3 TRP B 133      16.642   5.810   5.215  0.00  0.00            
ATOM   2391  CD2 TRP B 133      17.578   6.243   6.177  0.00  0.00            
ATOM   2392  C   TRP B 133      19.562   8.951   4.581  0.00  0.00            
ATOM   2393  O   TRP B 133      20.723   8.584   4.783  0.00  0.00            
ATOM   2394  N   LEU B 134      18.959   8.809   3.395  0.00  0.00            
ATOM   2395  CA  LEU B 134      19.606   8.220   2.212  0.00  0.00            
ATOM   2396  CB  LEU B 134      18.693   8.359   0.966  0.00  0.00            
ATOM   2397  CG  LEU B 134      17.588   7.304   0.735  0.00  0.00            
ATOM   2398  CD1 LEU B 134      18.124   5.879   0.783  0.00  0.00            
ATOM   2399  CD2 LEU B 134      16.414   7.407   1.698  0.00  0.00            
ATOM   2400  C   LEU B 134      20.999   8.807   1.945  0.00  0.00            
ATOM   2401  O   LEU B 134      21.972   8.054   1.857  0.00  0.00            
ATOM   2402  N   GLU B 135      21.124  10.135   1.821  0.00  0.00            
ATOM   2403  CA  GLU B 135      22.436  10.743   1.559  0.00  0.00            
ATOM   2404  CB  GLU B 135      22.402  12.071   0.777  0.00  0.00            
ATOM   2405  CG  GLU B 135      22.336  11.837  -0.754  0.00  0.00            
ATOM   2406  CD  GLU B 135      23.684  11.579  -1.485  0.00  0.00            
ATOM   2407  OE1 GLU B 135      24.399  12.576  -1.749  0.00  0.00            
ATOM   2408  OE2 GLU B 135      23.960  10.425  -1.916  0.00  0.00            
ATOM   2409  C   GLU B 135      23.501  10.663   2.665  0.00  0.00            
ATOM   2410  O   GLU B 135      24.698  10.725   2.373  0.00  0.00            
ATOM   2411  N   THR B 136      23.109  10.391   3.907  0.00  0.00            
ATOM   2412  CA  THR B 136      24.033   9.919   4.958  0.00  0.00            
ATOM   2413  CB  THR B 136      23.382  10.054   6.346  0.00  0.00            
ATOM   2414  CG2 THR B 136      24.304   9.629   7.488  0.00  0.00            
ATOM   2415  OG1 THR B 136      23.075  11.401   6.603  0.00  0.00            
ATOM   2416  C   THR B 136      24.467   8.482   4.759  0.00  0.00            
ATOM   2417  O   THR B 136      25.664   8.203   4.785  0.00  0.00            
ATOM   2418  N   GLU B 137      23.519   7.560   4.598  0.00  0.00            
ATOM   2419  CA  GLU B 137      23.800   6.129   4.426  0.00  0.00            
ATOM   2420  CB  GLU B 137      22.507   5.307   4.361  0.00  0.00            
ATOM   2421  CG  GLU B 137      21.645   5.381   5.637  0.00  0.00            
ATOM   2422  CD  GLU B 137      22.215   4.703   6.900  0.00  0.00            
ATOM   2423  OE1 GLU B 137      21.861   5.089   8.041  0.00  0.00            
ATOM   2424  OE2 GLU B 137      22.933   3.685   6.803  0.00  0.00            
ATOM   2425  C   GLU B 137      24.745   5.823   3.255  0.00  0.00            
ATOM   2426  O   GLU B 137      25.770   5.157   3.418  0.00  0.00            
ATOM   2427  N   LEU B 138      24.454   6.396   2.093  0.00  0.00            
ATOM   2428  CA  LEU B 138      25.290   6.385   0.890  0.00  0.00            
ATOM   2429  CB  LEU B 138      24.484   7.149  -0.177  0.00  0.00            
ATOM   2430  CG  LEU B 138      23.208   6.389  -0.622  0.00  0.00            
ATOM   2431  CD1 LEU B 138      22.272   7.277  -1.434  0.00  0.00            
ATOM   2432  CD2 LEU B 138      23.557   5.184  -1.493  0.00  0.00            
ATOM   2433  C   LEU B 138      26.720   6.891   1.113  0.00  0.00            
ATOM   2434  O   LEU B 138      27.683   6.273   0.655  0.00  0.00            
ATOM   2435  N   ASP B 139      26.884   7.989   1.849  0.00  0.00            
ATOM   2436  CA  ASP B 139      28.212   8.491   2.194  0.00  0.00            
ATOM   2437  CB  ASP B 139      28.166  10.025   2.310  0.00  0.00            
ATOM   2438  CG  ASP B 139      29.536  10.677   2.077  0.00  0.00            
ATOM   2439  OD1 ASP B 139      30.276  10.245   1.165  0.00  0.00            
ATOM   2440  OD2 ASP B 139      29.901  11.550   2.900  0.00  0.00            
ATOM   2441  C   ASP B 139      28.904   7.770   3.366  0.00  0.00            
ATOM   2442  O   ASP B 139      30.124   7.854   3.517  0.00  0.00            
ATOM   2443  N   LEU B 140      28.173   7.045   4.211  0.00  0.00            
ATOM   2444  CA  LEU B 140      28.731   6.066   5.149  0.00  0.00            
ATOM   2445  CB  LEU B 140      27.661   5.669   6.188  0.00  0.00            
ATOM   2446  CG  LEU B 140      27.372   6.726   7.268  0.00  0.00            
ATOM   2447  CD1 LEU B 140      26.184   6.274   8.115  0.00  0.00            
ATOM   2448  CD2 LEU B 140      28.554   6.917   8.223  0.00  0.00            
ATOM   2449  C   LEU B 140      29.313   4.837   4.451  0.00  0.00            
ATOM   2450  O   LEU B 140      30.442   4.457   4.763  0.00  0.00            
ATOM   2451  N   ILE B 141      28.576   4.254   3.502  0.00  0.00            
ATOM   2452  CA  ILE B 141      29.036   3.150   2.642  0.00  0.00            
ATOM   2453  CB  ILE B 141      27.997   2.828   1.528  0.00  0.00            
ATOM   2454  CG2 ILE B 141      28.586   1.888   0.454  0.00  0.00            
ATOM   2455  CG1 ILE B 141      26.741   2.163   2.129  0.00  0.00            
ATOM   2456  CD1 ILE B 141      25.506   2.153   1.219  0.00  0.00            
ATOM   2457  C   ILE B 141      30.423   3.399   2.049  0.00  0.00            
ATOM   2458  O   ILE B 141      31.329   2.584   2.210  0.00  0.00            
ATOM   2459  N   GLN B 142      30.593   4.542   1.388  0.00  0.00            
ATOM   2460  CA  GLN B 142      31.876   5.066   0.911  0.00  0.00            
ATOM   2461  CB  GLN B 142      31.552   6.412   0.223  0.00  0.00            
ATOM   2462  CG  GLN B 142      32.747   7.207  -0.333  0.00  0.00            
ATOM   2463  CD  GLN B 142      33.439   8.110   0.686  0.00  0.00            
ATOM   2464  OE1 GLN B 142      34.603   7.964   1.006  0.00  0.00            
ATOM   2465  NE2 GLN B 142      32.804   9.115   1.228  0.00  0.00            
ATOM   2466  C   GLN B 142      32.920   5.202   2.029  0.00  0.00            
ATOM   2467  O   GLN B 142      33.970   4.569   1.953  0.00  0.00            
ATOM   2468  N   LYS B 143      32.636   6.008   3.067  0.00  0.00            
ATOM   2469  CA  LYS B 143      33.567   6.296   4.177  0.00  0.00            
ATOM   2470  CB  LYS B 143      32.912   7.180   5.251  0.00  0.00            
ATOM   2471  CG  LYS B 143      32.907   8.676   4.924  0.00  0.00            
ATOM   2472  CD  LYS B 143      32.336   9.468   6.119  0.00  0.00            
ATOM   2473  CE  LYS B 143      31.474  10.646   5.661  0.00  0.00            
ATOM   2474  NZ  LYS B 143      30.162  10.177   5.163  0.00  0.00            
ATOM   2475  C   LYS B 143      34.138   5.060   4.881  0.00  0.00            
ATOM   2476  O   LYS B 143      35.337   5.019   5.138  0.00  0.00            
ATOM   2477  N   MET B 144      33.277   4.127   5.302  0.00  0.00            
ATOM   2478  CA  MET B 144      33.685   2.928   6.060  0.00  0.00            
ATOM   2479  CB  MET B 144      32.722   2.631   7.222  0.00  0.00            
ATOM   2480  CG  MET B 144      31.446   1.866   6.852  0.00  0.00            
ATOM   2481  SD  MET B 144      30.427   1.427   8.288  0.00  0.00            
ATOM   2482  CE  MET B 144      29.732   3.040   8.719  0.00  0.00            
ATOM   2483  C   MET B 144      33.955   1.688   5.193  0.00  0.00            
ATOM   2484  O   MET B 144      34.578   0.738   5.660  0.00  0.00            
ATOM   2485  N   GLY B 145      33.483   1.688   3.944  0.00  0.00            
ATOM   2486  CA  GLY B 145      33.581   0.573   3.004  0.00  0.00            
ATOM   2487  C   GLY B 145      32.480  -0.478   3.188  0.00  0.00            
ATOM   2488  O   GLY B 145      32.059  -0.803   4.301  0.00  0.00            
ATOM   2489  N   LEU B 146      32.036  -1.057   2.069  0.00  0.00            
ATOM   2490  CA  LEU B 146      30.836  -1.898   1.985  0.00  0.00            
ATOM   2491  CB  LEU B 146      30.665  -2.392   0.533  0.00  0.00            
ATOM   2492  CG  LEU B 146      29.293  -3.032   0.228  0.00  0.00            
ATOM   2493  CD1 LEU B 146      28.144  -2.028   0.312  0.00  0.00            
ATOM   2494  CD2 LEU B 146      29.304  -3.600  -1.188  0.00  0.00            
ATOM   2495  C   LEU B 146      30.731  -3.023   3.024  0.00  0.00            
ATOM   2496  O   LEU B 146      29.684  -3.204   3.634  0.00  0.00            
ATOM   2497  N   GLN B 147      31.812  -3.768   3.246  0.00  0.00            
ATOM   2498  CA  GLN B 147      31.857  -4.843   4.244  0.00  0.00            
ATOM   2499  CB  GLN B 147      33.227  -5.539   4.202  0.00  0.00            
ATOM   2500  CG  GLN B 147      33.429  -6.335   2.902  0.00  0.00            
ATOM   2501  CD  GLN B 147      34.780  -7.037   2.859  0.00  0.00            
ATOM   2502  OE1 GLN B 147      35.640  -6.756   2.051  0.00  0.00            
ATOM   2503  NE2 GLN B 147      35.044  -7.992   3.714  0.00  0.00            
ATOM   2504  C   GLN B 147      31.520  -4.392   5.671  0.00  0.00            
ATOM   2505  O   GLN B 147      30.665  -4.999   6.318  0.00  0.00            
ATOM   2506  N   ASN B 148      32.184  -3.344   6.166  0.00  0.00            
ATOM   2507  CA  ASN B 148      31.856  -2.745   7.457  0.00  0.00            
ATOM   2508  CB  ASN B 148      32.977  -1.796   7.899  0.00  0.00            
ATOM   2509  CG  ASN B 148      34.147  -2.582   8.454  0.00  0.00            
ATOM   2510  OD1 ASN B 148      35.200  -2.709   7.864  0.00  0.00            
ATOM   2511  ND2 ASN B 148      34.002  -3.193   9.601  0.00  0.00            
ATOM   2512  C   ASN B 148      30.452  -2.140   7.511  0.00  0.00            
ATOM   2513  O   ASN B 148      29.736  -2.367   8.487  0.00  0.00            
ATOM   2514  N   TYR B 149      30.030  -1.462   6.443  0.00  0.00            
ATOM   2515  CA  TYR B 149      28.652  -0.997   6.325  0.00  0.00            
ATOM   2516  CB  TYR B 149      28.443  -0.212   5.029  0.00  0.00            
ATOM   2517  CG  TYR B 149      27.042   0.357   4.980  0.00  0.00            
ATOM   2518  CD1 TYR B 149      26.757   1.570   5.636  0.00  0.00            
ATOM   2519  CE1 TYR B 149      25.433   2.051   5.673  0.00  0.00            
ATOM   2520  CZ  TYR B 149      24.396   1.311   5.065  0.00  0.00            
ATOM   2521  OH  TYR B 149      23.109   1.718   5.151  0.00  0.00            
ATOM   2522  CE2 TYR B 149      24.686   0.102   4.408  0.00  0.00            
ATOM   2523  CD2 TYR B 149      26.009  -0.374   4.360  0.00  0.00            
ATOM   2524  C   TYR B 149      27.600  -2.102   6.499  0.00  0.00            
ATOM   2525  O   TYR B 149      26.684  -1.972   7.308  0.00  0.00            
ATOM   2526  N   LEU B 150      27.745  -3.205   5.768  0.00  0.00            
ATOM   2527  CA  LEU B 150      26.900  -4.391   5.882  0.00  0.00            
ATOM   2528  CB  LEU B 150      27.359  -5.438   4.839  0.00  0.00            
ATOM   2529  CG  LEU B 150      26.546  -5.468   3.529  0.00  0.00            
ATOM   2530  CD1 LEU B 150      26.360  -4.106   2.864  0.00  0.00            
ATOM   2531  CD2 LEU B 150      27.247  -6.380   2.526  0.00  0.00            
ATOM   2532  C   LEU B 150      26.826  -4.985   7.292  0.00  0.00            
ATOM   2533  O   LEU B 150      25.745  -5.143   7.854  0.00  0.00            
ATOM   2534  N   GLN B 151      27.984  -5.295   7.868  0.00  0.00            
ATOM   2535  CA  GLN B 151      28.154  -5.731   9.257  0.00  0.00            
ATOM   2536  CB  GLN B 151      29.674  -5.935   9.453  0.00  0.00            
ATOM   2537  CG  GLN B 151      30.213  -5.998  10.891  0.00  0.00            
ATOM   2538  CD  GLN B 151      30.592  -4.619  11.425  0.00  0.00            
ATOM   2539  OE1 GLN B 151      31.628  -4.054  11.111  0.00  0.00            
ATOM   2540  NE2 GLN B 151      29.783  -4.013  12.256  0.00  0.00            
ATOM   2541  C   GLN B 151      27.525  -4.790  10.293  0.00  0.00            
ATOM   2542  O   GLN B 151      27.102  -5.259  11.350  0.00  0.00            
ATOM   2543  N   ALA B 152      27.467  -3.483  10.031  0.00  0.00            
ATOM   2544  CA  ALA B 152      26.704  -2.554  10.858  0.00  0.00            
ATOM   2545  CB  ALA B 152      26.995  -1.108  10.435  0.00  0.00            
ATOM   2546  C   ALA B 152      25.191  -2.882  10.905  0.00  0.00            
ATOM   2547  O   ALA B 152      24.591  -2.870  11.977  0.00  0.00            
ATOM   2548  N   GLN B 153      24.575  -3.216   9.764  0.00  0.00            
ATOM   2549  CA  GLN B 153      23.121  -3.426   9.633  0.00  0.00            
ATOM   2550  CB  GLN B 153      22.698  -3.375   8.149  0.00  0.00            
ATOM   2551  CG  GLN B 153      23.247  -2.228   7.289  0.00  0.00            
ATOM   2552  CD  GLN B 153      23.103  -0.851   7.918  0.00  0.00            
ATOM   2553  OE1 GLN B 153      22.039  -0.435   8.343  0.00  0.00            
ATOM   2554  NE2 GLN B 153      24.159  -0.084   8.000  0.00  0.00            
ATOM   2555  C   GLN B 153      22.541  -4.717  10.225  0.00  0.00            
ATOM   2556  O   GLN B 153      21.320  -4.870  10.294  0.00  0.00            
ATOM   2557  N   ILE B 154      23.391  -5.676  10.589  0.00  0.00            
ATOM   2558  CA  ILE B 154      22.988  -7.030  11.015  0.00  0.00            
ATOM   2559  CB  ILE B 154      24.240  -7.931  11.195  0.00  0.00            
ATOM   2560  CG2 ILE B 154      23.884  -9.305  11.800  0.00  0.00            
ATOM   2561  CG1 ILE B 154      24.936  -8.123   9.825  0.00  0.00            
ATOM   2562  CD1 ILE B 154      26.236  -8.938   9.862  0.00  0.00            
ATOM   2563  C   ILE B 154      22.084  -7.056  12.243  0.00  0.00            
ATOM   2564  O   ILE B 154      21.211  -7.917  12.353  0.00  0.00            
ATOM   2565  N   ARG B 155      22.277  -6.107  13.164  0.00  0.00            
ATOM   2566  CA  ARG B 155      21.443  -5.964  14.358  0.00  0.00            
ATOM   2567  CB  ARG B 155      22.296  -6.122  15.632  0.00  0.00            
ATOM   2568  CG  ARG B 155      21.434  -6.416  16.880  0.00  0.00            
ATOM   2569  CD  ARG B 155      21.405  -5.261  17.891  0.00  0.00            
ATOM   2570  NE  ARG B 155      20.112  -5.207  18.603  0.00  0.00            
ATOM   2571  CZ  ARG B 155      19.658  -4.277  19.405  0.00  0.00            
ATOM   2572  NH1 ARG B 155      20.325  -3.241  19.759  0.00  0.00            
ATOM   2573  NH2 ARG B 155      18.455  -4.323  19.837  0.00  0.00            
ATOM   2574  C   ARG B 155      20.583  -4.701  14.329  0.00  0.00            
ATOM   2575  O   ARG B 155      21.079  -3.641  13.964  0.00  0.00            
ATOM   2576  N   GLU B 156      19.298  -4.804  14.696  0.00  0.00            
ATOM   2577  CA  GLU B 156      18.467  -3.592  14.824  0.00  0.00            
ATOM   2578  CB  GLU B 156      16.977  -3.836  15.107  0.00  0.00            
ATOM   2579  CG  GLU B 156      16.595  -4.335  16.509  0.00  0.00            
ATOM   2580  CD  GLU B 156      16.998  -5.791  16.731  0.00  0.00            
ATOM   2581  OE1 GLU B 156      17.628  -6.076  17.776  0.00  0.00            
ATOM   2582  OE2 GLU B 156      16.660  -6.609  15.842  0.00  0.00            
ATOM   2583  C   GLU B 156      19.015  -2.582  15.863  0.00  0.00            
ATOM   2584  O   GLU B 156      19.791  -2.912  16.756  0.00  0.00            
ATOM   2585  N   GLU B 157      18.592  -1.325  15.789  0.00  0.00            
ATOM   2586  CA  GLU B 157      19.270  -0.215  16.473  0.00  0.00            
ATOM   2587  CB  GLU B 157      19.747   0.750  15.355  0.00  0.00            
ATOM   2588  CG  GLU B 157      20.726   1.853  15.793  0.00  0.00            
ATOM   2589  CD  GLU B 157      21.008   2.903  14.692  0.00  0.00            
ATOM   2590  OE1 GLU B 157      20.783   2.629  13.485  0.00  0.00            
ATOM   2591  OE2 GLU B 157      21.479   4.002  15.064  0.00  0.00            
ATOM   2592  C   GLU B 157      18.365   0.487  17.514  0.00  0.00            
ATOM   2593  O   GLU B 157      17.879   1.603  17.336  0.00  0.00            
ATOM   2594  N   GLY B 158      18.178  -0.199  18.643  0.00  0.00            
ATOM   2595  CA  GLY B 158      17.612   0.270  19.925  0.00  0.00            
ATOM   2596  C   GLY B 158      18.286  -0.487  21.072  0.00  0.00            
ATOM   2597  O   GLY B 158      18.353  -1.737  20.958  0.00  0.00            
ATOM   2598  OXT GLY B 158      18.822   0.180  21.980  0.00  0.00            
ATOM   2599  N1C ZCL B 159      -0.871   1.306   3.066  0.00  0.00            
ATOM   2600  C1C ZCL B 159      -0.797   1.141   1.704  0.00  0.00            
ATOM   2601  C2C ZCL B 159      -1.440   2.260   1.018  0.00  0.00            
ATOM   2602  C4C ZCL B 159      -1.488   2.492   3.285  0.00  0.00            
ATOM   2603  CHC ZCL B 159      -0.120   0.129   1.058  0.00  0.00            
ATOM   2604  C3C ZCL B 159      -1.832   3.132   2.012  0.00  0.00            
ATOM   2605  CHD ZCL B 159      -1.737   3.010   4.576  0.00  0.00            
ATOM   2606  C4B ZCL B 159       0.656  -0.881   1.652  0.00  0.00            
ATOM   2607  N1B ZCL B 159       0.789  -1.047   2.987  0.00  0.00            
ATOM   2608  C1B ZCL B 159       1.576  -2.155   3.159  0.00  0.00            
ATOM   2609  C3B ZCL B 159       1.411  -1.883   0.915  0.00  0.00            
ATOM   2610  C2B ZCL B 159       1.970  -2.695   1.870  0.00  0.00            
ATOM   2611  CHB ZCL B 159       1.927  -2.682   4.391  0.00  0.00            
ATOM   2612  C4A ZCL B 159       1.644  -2.206   5.685  0.00  0.00            
ATOM   2613  N1A ZCL B 159       0.940  -1.053   5.988  0.00  0.00            
ATOM   2614  C1A ZCL B 159       0.920  -0.903   7.330  0.00  0.00            
ATOM   2615  C3A ZCL B 159       2.087  -2.842   6.873  0.00  0.00            
ATOM   2616  C2A ZCL B 159       1.707  -1.988   7.924  0.00  0.00            
ATOM   2617  CHA ZCL B 159       0.147   0.106   8.026  0.00  0.00            
ATOM   2618  C4D ZCL B 159      -0.474   1.199   7.414  0.00  0.00            
ATOM   2619  N1D ZCL B 159      -0.642   1.389   6.071  0.00  0.00            
ATOM   2620  C1D ZCL B 159      -1.384   2.496   5.821  0.00  0.00            
ATOM   2621  C3D ZCL B 159      -1.087   2.374   8.202  0.00  0.00            
ATOM   2622  C2D ZCL B 159      -1.889   3.127   7.114  0.00  0.00            
ATOM   2623  CMD ZCL B 159      -3.412   2.953   7.240  0.00  0.00            
ATOM   2624  CMB ZCL B 159       1.535  -1.934  -0.584  0.00  0.00            
ATOM   2625  CMA ZCL B 159       2.791  -4.162   6.972  0.00  0.00            
ATOM   2626  CMC ZCL B 159      -2.394   4.503   1.814  0.00  0.00            
ATOM   2627  CAB ZCL B 159       2.867  -3.879   1.731  0.00  0.00            
ATOM   2628  CBB ZCL B 159       2.693  -4.708   0.448  0.00  0.00            
ATOM   2629  CAC ZCL B 159      -1.539   2.368  -0.437  0.00  0.00            
ATOM   2630  CBC ZCL B 159      -2.387   3.149  -1.127  0.00  0.00            
ATOM   2631  ZN  ZCL B 159      -0.013   0.081   4.518  0.00  0.00            
ATOM   2632  CGA ZCL B 159       2.379  -2.090   9.195  0.00  0.00            
ATOM   2633  O1A ZCL B 159       3.004  -3.065   9.623  0.00  0.00            
ATOM   2634  O2A ZCL B 159       2.393  -0.941   9.938  0.00  0.00            
ATOM   2635  C17 ZCL B 159      -0.327  -0.273   9.433  0.00  0.00            
ATOM   2636  C18 ZCL B 159       0.249   0.248  10.737  0.00  0.00            
ATOM   2637  O1E ZCL B 159      -0.123  -0.593  11.759  0.00  0.00            
ATOM   2638  O2E ZCL B 159       0.852   1.267  11.002  0.00  0.00            
ATOM   2639  CAD ZCL B 159      -0.019   3.267   8.907  0.00  0.00            
ATOM   2640  CBD ZCL B 159      -0.587   4.139  10.054  0.00  0.00            
ATOM   2641  CGD ZCL B 159      -1.587   5.183   9.608  0.00  0.00            
ATOM   2642  O1D ZCL B 159      -1.306   6.240   9.082  0.00  0.00            
ATOM   2643  O2D ZCL B 159      -2.869   4.812   9.849  0.00  0.00            
ATOM   2644  MN  MN  A 317      -5.718 -10.920   0.813  0.00  0.00            
ATOM   2645  MN  MN  A 318     -10.098  -9.951   1.060  0.00  0.00            
ATOM   2646  MN  MN  B 319       5.782  10.860   0.820  0.00  0.00            
ATOM   2647  MN  MN  B 320      10.189   9.863   1.245  0.00  0.00            
END
